# Supplementary material for: Hydroxysteroid 17-β dehydrogenase 14 (HSD17B14) is an L-fucose dehydrogenase, the initial enzyme of the L-fucose degradation pathway
Source: J Biol Chem. 2024 Jun 27;300(8):107501. doi: 10.1016/j.jbc.2024.107501 (PMC11293516; doi:10.1016/j.jbc.2024.107501)
Supplement: Supplementary File 1 [file mmc2.xlsx]

## Sheet: Band S1
Table 2. Proteins identified in gel bands submitted to trypsin digestion and MS/MS analysis.
Identification was performed with the use of the ProteinLynx Global Server 2.4 software (Waters)
OK column indicates whether the protein or peptide match has been determined as good (2), possible (1) or poor (0).
	OK	Accession	Entry	Description	mW (Da)	pI (pH)	PLGS Score	Peptides	Theoretical Peptides	Coverage (%)	Precursor RMS Mass Error (ppm)	Products	Digest Peptides	Modified Peptides	Products RMS Mass Error (ppm)	Products RMS RT Error (min)	Amount (fmol)	Amount (ngrams)	Protein ID
	2	NP_001095164.1	NP_001095164.1	serotransferrin precursor Oryctolagus cuniculus	76563	6.4092	3994.03	26	68	39.9135	2.9498	347	26	0	4.0967	0.0157314	0	0	99
Peptides
Accession	OK	Precursor MH+ (Da)	z	Peptide MH+ (Da)	MH+ Error (Da)	MH+ Error (ppm)	Score	Start	End	Sequence	Modifications	Retention Time (min)	Query Tool	Intensity	Peptide Type	Products	BY Matches	Products RMS Mass Error (ppm)	Products RMS RT Error (min)	Protein ID
NP_001095164.1	2	1539.71	2.05	1539.71	0.0021	1.3521	7.948	239	250	(R)DQYELLCLDNTR(K)	Carbamidomethyl C (7)	54.7446	PLGS Databank Search	67463	Pass One Match	24	b2b2*b2°b3b3*b3°b4b4*b5b6b7b8b12y1y2y3y4y5y7y8y9y9°y10y12	3.5497	0.0178	99,
	2	1020.54	1.95	1020.54	9.0E-4	0.8445	7.8506	215	224	(K)DGLGDVAFVK(Q)		50.3833	PLGS Databank Search	74975	Pass One Match	11	b2b3b4y1y2y3y4y5y6y7y10	2.2702	0.0059	99,
	2	1489.83	2.71	1489.83	0.0058	3.9118	7.8282	437	450	(K)KAPEEGYLSVAVVK(K)		45.2055	PLGS Databank Search	103706	Missed Cleavage	17	b1b2b6b7b11y1y2y3y4y5y6y7y9y10y11y12y14	3.6789	0.0141	99,
	2	735.405	1.68	735.404	0.0017	2.3563	7.7591	218	224	(L)GDVAFVK(Q)		31.8706	PLGS Databank Search	22463	Pass One Match	9	b3b4b5y1y2y3y4y5y7	6.4154	0.0089	99,
	2	1361.73	2.02	1361.73	7.0E-4	0.5073	7.7282	438	450	(K)APEEGYLSVAVVK(K)		49.6259	PLGS Databank Search	43586	Pass One Match	13	b2b3y1y2y4y6y7y8y9y10y11y12y13	3.1348	0.0122	99,
	2	1406.68	2.77	1406.67	0.0061	4.3335	7.6989	297	309	(K)SGDFQLFSSPHGK(N)		45.6752	PLGS Databank Search	145284	Pass One Match	15	b2b3b4b5y2y3y4y5y6y7y7°y8y9y9*y13	3.2856	0.0088	99,
	2	3889.03	4.54	3889.01	0.0153	3.9225	7.667	69	106	(K)AIAAHEADAVTLDAGLVHEAGLTPNNLKPVVAEFYGSK(E)		66.9862	PLGS Databank Search	181100	Pass One Match	28	b2b6b7b8b9b10b11b11°b23b38y3y4y5y7y8y10y11y15y18y19y20y21y24y25y26y27y28y38	2.7477	0.0128	99,
	2	1644.78	3.17	1644.78	0.0039	2.3698	7.6596	251	263	(R)KPVDEYEQCHLAR(V)	Carbamidomethyl C (9)	28.6627	PLGS Databank Search	74438	Pass One Match	14	b1b5y1y2y3y4y5y6y6*y7y8y10y12y13	2.8619	0.0123	99,
	2	2799.41	4.04	2799.39	0.0152	5.4304	7.6148	273	296	(R)SVDGKEDLIWELLNQAQEHFGKDK(S)		73.9493	PLGS Databank Search	131972	Pass One Match	22	b2b5b6b7b8b9b11y2y4y5y6y8*y9y11y12y13y14y14°y15y15*y22y24	4.654	0.0096	99,
	2	2556.28	3.61	2556.27	0.0087	3.4065	7.587	273	294	(R)SVDGKEDLIWELLNQAQEHFGK(D)		76.9041	PLGS Databank Search	137875	Pass One Match	21	b2b7b8b8°b9b9°b11y2y3y4y5y6y7y9y11y11*y12y13y20y22y22*	4.0999	0.0122	99,
	2	1334.67	2	1334.67	0.0038	2.8448	7.5841	122	133	(K)GSNFQLNELQGK(K)		44.1464	PLGS Databank Search	33844	Pass One Match	14	b3b4y2y3y3*y4y5y6y7y8y8*y9y12y12*	2.9725	0.0065	99,
	2	942.495	1.92	942.493	0.0021	2.2163	7.5775	665	672	(K)YLGADYIK(A)		41.9698	PLGS Databank Search	86884	Pass One Match	8	b2b5y1y2y3y6y7y8	3.3015	0.0108	99,
	2	1705.85	2.92	1705.84	0.0072	4.2483	7.4121	225	238	(K)QETIFENLPSKDER(D)		44.2379	PLGS Databank Search	120338	Pass One Match	25	b2b2*b2°b3b3*b3°b4°b5b5°b6°b7°y1y2y3y4y5y6y6°y7y8y9y10y12y14y14*	4.1687	0.0198	99,
	2	934.432	1.9	934.431	0.0013	1.3804	7.3937	315	322	(K)DSAYGFFK(V)		49.2151	PLGS Databank Search	78263	Pass One Match	10	b2b2°b3°y1y2y3y4y5y6y8	3.8647	0.0153	99,
	2	1283.57	1.99	1283.57	0.0037	2.8591	7.3643	527	537	(R)EGYYGYTGAFR(C)		46.2229	PLGS Databank Search	61615	Pass One Match	15	b2b2°b3b3°b4°b5°y1y2y4y5y6y7y8y9y11	2.7522	0.0111	99,
	2	1462.77	2.85	1462.76	0.0042	2.8944	7.3269	121	133	(K)KGSNFQLNELQGK(K)		39.5043	PLGS Databank Search	59915	Missed Cleavage	17	b1b2b4b4*b5b5*b6b6*y1y2y3y3*y4y5y6y7y13	4.7615	0.014	99,
	2	860.394	1.93	860.394	5.0E-4	0.5461	7.2834	493	498	(R)FDEFFR(Q)		49.4933	PLGS Databank Search	42569	Pass One Match	6	y1y2y3y4y5y6	4.0432	0.0174	99,
	2	1952.94	2.91	1952.93	0.0097	4.9571	7.2328	568	583	(K)DLKEEDFELLCLDGTR(K)	Carbamidomethyl C (11)	62.0658	PLGS Databank Search	65082	Pass One Match	14	b5b6b7b8b9b10y1y3y4y5y6y7y8y16	5.2812	0.0101	99,
	2	1605.82	2.06	1605.82	0.0038	2.3607	7.1829	474	487	(R)TAGWNIPMGLLYNR(I)		70.2461	PLGS Databank Search	87429	Pass One Match	10	b5b6b6°y6y7y8y8*y9y10y14	5.8534	0.0355	99,
	2	2171.09	2.49	2171.1	-7.0E-4	-0.3331	7.1794	143	161	(R)SAGWNIPIGLLYCDLPEPR(K)	Carbamidomethyl C (13)	77.8811	PLGS Databank Search	98896	Pass One Match	10	b6b6*y2y4y6y7y8y10°y13y19	7.367	0.0229	99,
	2	1500.71	2	1500.71	0.0013	0.8362	7.0686	452	464	(K)SNPDINWNNLEGK(K)		48.2571	PLGS Databank Search	48928	Pass One Match	10	b2y2y6y7y8y9y11y11*y13y13*	3.9889	0.0338	99,
	2	969.474	1.93	969.471	0.0031	3.1665	7.0348	61	68	(K)ASYLDCIK(A)	Carbamidomethyl C (6)	41.4008	PLGS Databank Search	23228	Pass One Match	5	y1y3y4y5y8	3.1586	0.0094	99,
	2	1174.65	1.94	1174.65	0.0034	2.9165	7.0089	111	120	(K)TFYYAVALVK(K)		57.7253	PLGS Databank Search	48479	Pass One Match	7	b2y1y4y6y7y8y10	3.028	0.0104	99,
	2	1560.67	2	1560.67	0.0049	3.1133	6.9707	346	358	(R)EGICPDPLQDECK(A)	Carbamidomethyl C (4), Carbamidomethyl C (12)	42.3355	PLGS Databank Search	51506	Pass One Match	8	b2b4y4y5y7y9y10y13	2.8798	0.0169	99,
	2	3226.54	3.89	3226.53	0.0114	3.5239	6.9103	225	250	(K)QETIFENLPSKDERDQYELLCLDNTR(K)	Carbamidomethyl C (21)	60.1687	PLGS Databank Search	35629	Pass One Match	9	b7°b26y3y4y5y6y18y22y24	3.8599	0.0146	99,
	2	2070.03	2.93	2070.03	0.0011	0.541	6.4198	278	294	(K)EDLIWELLNQAQEHFGK(D)		83.92	PLGS Databank Search	9678	Pass Two Match	5	b2y10°y11y13y17	7.4503	0.0201	99,

## Sheet: Band S2
Table 2. Proteins identified in gel bands submitted to trypsin digestion and MS/MS analysis.
Identification was performed with the use of the ProteinLynx Global Server 2.4 software (Waters)
OK column indicates whether the protein or peptide match has been determined as good (2), possible (1) or poor (0).
	OK	Accession	Entry	Description	mW (Da)	pI (pH)	PLGS Score	Peptides	Theoretical Peptides	Coverage (%)	Precursor RMS Mass Error (ppm)	Products	Digest Peptides	Modified Peptides	Products RMS Mass Error (ppm)	Products RMS RT Error (min)	Amount (fmol)	Amount (ngrams)	Protein ID
	2	XP_002713122.1	XP_002713122.1	PREDICTED urocanate hydratase isoform X1 Oryctolagus cuniculus	74317	6.4059	1584.86	14	45	28.5503	2.992	138	14	0	3.6177	0.0131574	0	0	36047
	2	XP_017197955.1	XP_017197955.1	PREDICTED acyl coenzyme A synthetase ACSM1 mitochondrial Oryctolagus cuniculus	74234	7.8257	462.165	8	51	20.4511	3.3979	52	8	0	4.0187	0.0126314	0	0	3503
	1	NP_001095164.1	NP_001095164.1	serotransferrin precursor Oryctolagus cuniculus	76563	6.4092	123.238	3	68	11.2392	4.4855	18	3	0	5.448	0.0161087	0	0	99
	1	XP_002710287.1	XP_002710287.1	PREDICTED stress 70 protein mitochondrial Oryctolagus cuniculus	73536	5.7795	88.8698	3	69	5.891	1.8057	13	3	0	2.5793	0.0124196	0	0	37316
Peptides
Accession	OK	Precursor MH+ (Da)	z	Peptide MH+ (Da)	MH+ Error (Da)	MH+ Error (ppm)	Score	Start	End	Sequence	Modifications	Retention Time (min)	Query Tool	Intensity	Peptide Type	Products	BY Matches	Products RMS Mass Error (ppm)	Products RMS RT Error (min)	Protein ID
XP_002713122.1	2	1538.82	2.05	1538.82	0.0013	0.8473	7.521	33	46	(R)TPNLSPAEEQLALR(N)		48.6147	PLGS Databank Search	89850	Pass One Match	22	b1b1°b2b3b4b5b5°b10°b14y1y3y4y5y6y7y8y9y10y11y12y13y14	4.3507	0.011	36047,
	2	1509.78	2	1509.77	0.0048	3.1858	7.3409	243	258	(K)VFVTSGLGGMSGAQAK(A)		46.5121	PLGS Databank Search	36875	Pass One Match	17	b2b3b4b7b13b16y3y5y6y8y9y10y11y12y13y14y16	3.5666	0.0078	36047,
	2	1663.89	2.03	1663.88	0.0054	3.2441	7.0452	174	188	(R)LVITNGMVIPNYSSR(A)		56.1687	PLGS Databank Search	25932	Pass One Match	12	b2b7b8b9y6y7y8y9y10y11y12y15	3.5354	0.0102	36047,
	2	901.51	1.95	901.51	2.0E-4	0.2705	7.043	377	384	(K)GLVQESLR(R)		34.9673	PLGS Databank Search	18125	Pass One Match	5	y3y4y5y6y8	2.691	0.0023	36047,
	2	1036.53	2	1036.53	1.0E-4	0.1417	6.7797	233	242	(R)YLGAEDLAGK(V)		38.2107	PLGS Databank Search	20447	Pass One Match	5	y2y3y8y9y10	2.568	0.004	36047,
	2	2999.48	3.09	2999.48	0.0012	0.408	6.7169	642	668	(K)AYEIISQAMQENSGLVVTLPHEVADER(L)		66.6724	PLGS Databank Search	41908	Pass One Match	12	b2b3b4b5y8y16y18y19y20y22y23y27	2.3493	0.0157	36047,
	2	2802.36	3.09	2802.36	0.0062	2.1952	6.6154	148	173	(K)MTEEQTLVMYSGHPLGLFPSSPGAPR(L)		65.3018	PLGS Databank Search	54686	Pass One Match	13	b26y1y8y9y13y16y17y19y20y21y23y24y26	4.5007	0.012	36047,
	2	1034.57	2	1034.56	0.0033	3.1703	6.6092	486	493	(K)LQYLDNIR(W)		44.4508	PLGS Databank Search	27160	Pass One Match	9	b2b2*y1y3y4y5y6y7*y8	2.7385	0.0127	36047,
	2	1469.65	2.94	1469.64	0.0064	4.3581	6.561	544	556	(R)DHHDVSGTDSPFR(E)		29.2517	PLGS Databank Search	39206	Pass One Match	10	b2b3b3°b4y1y3y4y5y8y13	2.1959	0.0066	36047,
	2	1296.61	2	1296.6	0.0024	1.874	6.5337	87	96	(K)AYPIEQYPCR(T)	Carbamidomethyl C (9)	38.3349	PLGS Databank Search	20419	Pass One Match	7	y3y4y5y6y7y8y10	3.7444	0.0205	36047,
	2	1498.84	2.05	1498.84	0.0027	1.7706	6.3521	520	534	(R)VAIAVAINQAIACGK(I)	Carbamidomethyl C (13)	59.1541	PLGS Databank Search	15526	Pass One Match	8	b3b4y4y8y9y10y11y15	3.5033	0.0208	36047,
	2	3127.59	3.72	3127.57	0.019	6.0625	6.3101	641	668	(R)KAYEIISQAMQENSGLVVTLPHEVADER(L)		63.8346	PLGS Databank Search	25557	Missed Cleavage	6	b6b8°b9y8y10y28	4.7148	0.0126	36047,
	2	1549.73	2	1549.73	0.0018	1.1498	6.0967	283	295	(K)QGWLMEVTDSLDR(C)		68.7947	PLGS Databank Search	8081	Pass One Match	6	b13y6y7y8y9y13	3.8754	0.022	36047,
	2	1986.02	2.97	1986.01	0.0099	5.009	6.044	308	324	(K)EVLSLGYHGNVVDLWER(L)		64.277	PLGS Databank Search	19570	Pass One Match	6	y4y6y9y13y14y17	3.8544	0.0178	36047,
Accession	OK	Precursor MH+ (Da)	z	Peptide MH+ (Da)	MH+ Error (Da)	MH+ Error (ppm)	Score	Start	End	Sequence	Modifications	Retention Time (min)	Query Tool	Intensity	Peptide Type	Products	BY Matches	Products RMS Mass Error (ppm)	Products RMS RT Error (min)	Protein ID
XP_017197955.1	2	1432.77	2	1432.77	0.0019	1.3113	6.8066	480	492	(K)AISPFDVQIIDSK(G)		60.5217	PLGS Databank Search	37530	Pass One Match	14	b2b3b13y2y3y4y5y6y7y8y9y10y11y13	2.5115	0.0056	3503,
	2	2371.13	3	2371.12	0.0024	1.018	6.0297	422	442	(R)FPTLQHCSTGGEALLPEEQEK(W)	Carbamidomethyl C (7)	49.3942	PLGS Databank Search	9691	Pass One Match	4	b13y6y7y21	2.3086	0.0103	3503,
	1	1774.94	2.97	1774.93	0.0037	2.0901	5.9716	567	583	(R)IGPTEVENALAEHPAVK(E)		49.4087	PLGS Databank Search	50057	Pass One Match	7	b2y4y7y8y15y16y17	3.1797	0.0222	3503,
	1	1350.72	2	1350.72	0.0023	1.6805	5.9076	411	421	(R)MILQQNFTSLR(F)		53.7064	PLGS Databank Search	9195	Pass One Match	6	b2y6y7y8y9y11	3.9616	0.0081	3503,
	1	2054.02	2.94	2054.01	0.0135	6.5656	5.7126	156	173	(R)RGPNPALWWVNSEGDEVK(W)		57.5847	PLGS Databank Search	16597	Missed Cleavage	7	b4b6b7b8y8y9y18	2.7206	0.0138	3503,
	1	2373.19	2.57	2373.19	0.0077	3.2369	5.5273	249	271	(K)AVVTTDTLAPEVDSVASECPALK(A)	Carbamidomethyl C (19)	58.2828	PLGS Databank Search	27306	Pass One Match	4	b8b9y7y8	2.9149	0.0143	3503,
	1	1392.76	2	1392.76	0.006	4.2734	5.4566	222	234	(R)TGIVFMPGTTQLK(A)		56.2224	PLGS Databank Search	5561	Pass One Match	5	b3y7y8y9y13	8.1766	0.0119	3503,
	1	2128.07	3	2128.06	0.0069	3.2508	5.3174	303	322	(K)SKTEDPMAIFFTSGTTGLPK(M)		67.7848	PLGS Databank Search	14176	Missed Cleavage	5	b9y2y7y8y20	5.3876	0.0121	3503,
Accession	OK	Precursor MH+ (Da)	z	Peptide MH+ (Da)	MH+ Error (Da)	MH+ Error (ppm)	Score	Start	End	Sequence	Modifications	Retention Time (min)	Query Tool	Intensity	Peptide Type	Products	BY Matches	Products RMS Mass Error (ppm)	Products RMS RT Error (min)	Protein ID
NP_001095164.1	1	3889.03	4.54	3889.01	0.0134	3.434	5.396	69	106	(K)AIAAHEADAVTLDAGLVHEAGLTPNNLKPVVAEFYGSK(E)		67.0828	PLGS Databank Search	45581	Pass One Match	8	b8b9b11°y10y26y27y28y38	2.5375	0.0088	99,
	0	1952.94	3	1952.93	0.0092	4.7011	4.6628	568	583	(K)DLKEEDFELLCLDGTR(K)	Carbamidomethyl C (11)	62.209	PLGS Databank Search	10335	Pass One Match	6	b8y3y5y6y7y16	3.4348	0.0221	99,
	0	2799.41	4	2799.39	0.0144	5.1446	4.1582	273	296	(R)SVDGKEDLIWELLNQAQEHFGKDK(S)		74.2447	PLGS Databank Search	2990	Pass One Match	4	b12y1y7y9	10.1482	0.0168	99,
Accession	OK	Precursor MH+ (Da)	z	Peptide MH+ (Da)	MH+ Error (Da)	MH+ Error (ppm)	Score	Start	End	Sequence	Retention Time (min)	Query Tool	Intensity	Peptide Type	Products	BY Matches	Products RMS Mass Error (ppm)	Products RMS RT Error (min)	Protein ID
XP_002710287.1	1	1694.85	2	1694.85	0.0012	0.7321	5.2068	188	202	(K)NAVITVPAYFNDSQR(Q)	55.1579	PLGS Databank Search	6782	Pass One Match	5	b3b6°y9y11y15	2.1429	0.0158	37316,
	1	1450.72	2	1450.72	0.0042	2.8619	5.1151	86	99	(R)TTPSVVAFTADGER(L)	45.6439	PLGS Databank Search	6920	Pass One Match	4	y7y9y12y14	3.7319	0.0077	37316,
	1	1290.68	2	1290.68	0.0013	1.0272	5.0089	395	405	(K)VQQTVQDLFGR(A)	49.5939	PLGS Databank Search	6726	Pass One Match	4	y6y8y9y11	1.3979	0.0114	37316,

## Sheet: Band S3
Table 2. Proteins identified in gel bands submitted to trypsin digestion and MS/MS analysis.
Identification was performed with the use of the ProteinLynx Global Server 2.4 software (Waters)
OK column indicates whether the protein or peptide match has been determined as good (2), possible (1) or poor (0).
	OK	Accession	Entry	Description	mW (Da)	pI (pH)	PLGS Score	Peptides	Theoretical Peptides	Coverage (%)	Precursor RMS Mass Error (ppm)	Products	Digest Peptides	Modified Peptides	Products RMS Mass Error (ppm)	Products RMS RT Error (min)	Amount (fmol)	Amount (ngrams)	Protein ID
	2	XP_017197955.1	XP_017197955.1	PREDICTED acyl coenzyme A synthetase ACSM1 mitochondrial Oryctolagus cuniculus	74234	7.8257	12980.6	49	51	55.7895	3.6243	993	41	7	4.5568	0.0166535	0	0	3503
	2	NP_001076234.1	NP_001076234.1	liver carboxylesterase 1 precursor Oryctolagus cuniculus	62251	6.1875	9472.91	41	53	55.5752	3.3086	602	29	2	3.6823	0.0144086	0	0	177
	2	XP_008255511.1	XP_008255511.1	PREDICTED liver carboxylesterase 1 isoform X1 Oryctolagus cuniculus	62083	6.0809	9115.66	41	53	55.6738	3.2912	592	29	2	3.6405	0.0146238	0	0	28497
	2	XP_008272642.1	XP_008272642.1	PREDICTED triokinase FMN cyclase Oryctolagus cuniculus	59345	6.8459	349.476	5	40	12.9758	2.2727	32	5	0	3.3197	0.0134475	0	0	19426
	1	XP_017197704.1	XP_017197704.1	PREDICTED xaa Pro dipeptidase Oryctolagus cuniculus	54785	5.6713	165.997	4	34	8.9249	2.4976	24	4	0	2.7925	0.00764811	0	0	3751
	1	XP_002711848.1	XP_002711848.1	PREDICTED acyl coenzyme A synthetase ACSM2B mitochondrial Oryctolagus cuniculus	63895	8.2542	157.708	3	39	8.1315	2.8644	18	3	0	2.7875	0.00998604	0	0	36602
	1	XP_002711048.1	XP_002711048.1	PREDICTED keratin type II cytoskeletal 5 isoform X1 Oryctolagus cuniculus	62242	7.9156	118.541	1	41	2.0408	3.4366	10	1	0	2.9891	0.00707162	0	0	36901
	1	XP_002711692.2	XP_002711692.2	PREDICTED carboxylesterase 3 Oryctolagus cuniculus	62472	5.4641	105.351	1	28	3.3275	2.5892	9	1	0	3.2295	0.0164378	0	0	28437
Peptides
Accession	OK	Precursor MH+ (Da)	z	Peptide MH+ (Da)	MH+ Error (Da)	MH+ Error (ppm)	Score	Start	End	Sequence	Modifications	Retention Time (min)	Query Tool	Intensity	Peptide Type	Products	BY Matches	Products RMS Mass Error (ppm)	Products RMS RT Error (min)	Protein ID
XP_017197955.1	2	2373.19	2.6	2373.19	0.0083	3.4898	8.8495	249	271	(K)AVVTTDTLAPEVDSVASECPALK(A)	Carbamidomethyl C (19)	58.0056	PLGS Databank Search	1969969	Pass One Match	50	b2b3b4b4°b5b5°b6b6°b7b7°b8b8°b9b9°b11b11°b12b14b14°b15b15°b17b23b23°y1y2y3y4y5y6y7y8y8°y9y10y11y11°y12y13y14y14°y15y16y17y18y19y20y20°y21y23	4.0975	0.0236	3503,
	2	1733.71	2	1733.71	5.0E-4	0.2941	8.8428	527	541	(K)TAEVECGDFYNTGDR(A)	Carbamidomethyl C (6)	38.7863	PLGS Databank Search	617792	Pass One Match	44	b1b2b2°b3b3°b4b4°b5b5°b6b6°b7b8b9b9°b10b10°b11b12b15b15°y1y2y3y4y5y5*y6y6*y7y8y9y9*y9°y10y10*y10°y11y11°y12y13y13°y14y15	4.2272	0.0144	3503,
	2	1912.94	2.2	1912.94	0.001	0.5274	8.8362	305	322	(K)TEDPMAIFFTSGTTGLPK(M)		73.6965	PLGS Databank Search	920126	Pass One Match	41	b2b2°b3b3°b4b4°b5b5°b6b6°b7b7°b8b8°b9b9°b10b11b11°b15b16b16°b18y2y3y4y5y6y7y8y8°y9y10y11y12y12°y13y14y15y16y18	3.8297	0.0156	3503,
	2	2441.16	3.13	2441.16	0.008	3.2955	8.8304	282	302	(R)DGWLDFHSLIQSASPEHTCIK(S)	Carbamidomethyl C (19)	66.9687	PLGS Databank Search	759202	Pass One Match	46	b3b3°b4b5b6b7b8b8°b9b9°b10b10°b11b12b12°b13b13°b14b14°b20b21b21*y2y3y4y5y5°y6y7y7°y8y8°y10y10°y11y11*y11°y12y14y15y16y17y18y19y20y21	3.0276	0.0116	3503,
	2	2128.07	2.92	2128.06	0.0066	3.1098	8.6683	303	322	(K)SKTEDPMAIFFTSGTTGLPK(M)		67.1185	PLGS Databank Search	1144461	Missed Cleavage	40	b3b4b4°b5b5°b6b7b7°b8b8°b9b9°b10b10°b11b12b13°b17°b18b20b20°y1y2y3y4y5y6y7y7°y8y8°y9y9°y10y10°y11y11°y12y15y20	2.4489	0.0092	3503,
	2	2531.25	2.96	2531.24	0.0115	4.5274	8.6021	446	468	(K)QTGLLLHEIYGQSEVGMSCGVPR(G)	Carbamidomethyl C (19)	57.7621	PLGS Databank Search	688695	Pass One Match	61	b2b2*b3b4b4*b4°b5b6b6°b7b7*b7°b8°b9b9*b9°b10b10*b11b11*b11°b12b12*b12°b13b13°b14b14*b14°b15b15*b15°b17b20b21b21°b23b23°y1y2y4y5y6y7y8y9y9°y10y11y11°y12y12*y12°y13y13*y14y16y17y19y22y23	4.3284	0.0153	3503,
	2	1224.55	1.98	1224.55	0.0038	3.0859	8.5838	556	566	(R)DDDVINASGYR(I)		36.5372	PLGS Databank Search	679950	Pass One Match	23	b2b2°b3b3°b4b4°b5b7y1y2y3y4y5y6y6*y6°y7y7*y7°y8y8*y9y11	1.4839	0.0122	3503,
	2	1234.6	1.94	1234.59	0.0043	3.4958	8.578	584	595	(K)ESAVVSSPDTSR(G)		24.5122	PLGS Databank Search	683766	Pass One Match	25	b2b2°b3b3°b4b4°b5b5°b6°y1y2y3y3°y4y5y6y6°y7y7°y8y8°y9y10y11y12	2.3456	0.0112	3503,
	2	1774.94	2.97	1774.93	0.0103	5.8086	8.5601	567	583	(R)IGPTEVENALAEHPAVK(E)		48.7709	PLGS Databank Search	3197395	Pass Two Match	43	b2b3b4b4°b5b5°b6b6°b7b7°b8b9b9°b13b14b17y2y3y4y5y6y6°y7y7°y8y8°y9y9°y10y10*y11y11°y12y12*y13y13°y14y14°y15y15°y16y16°y17	5.3916	0.0233	3503,
	2	1432.77	2	1432.77	0.003	2.0791	8.5282	480	492	(K)AISPFDVQIIDSK(G)		59.8195	PLGS Databank Search	2938983	Pass One Match	39	b2b3b3°b4b4°b6b7b7°b8b8°b9b9°b10b11b13y2y2°y3y3°y4y4°y5y6y6*y6°y7y7*y8y8*y8°y9y9*y9°y10y10°y11y11°y12y13	4.664	0.0188	3503,
	2	1481.72	2.06	1481.72	0.0033	2.2466	8.5251	186	198	(R)TANVFTQSCGLQR(G)	Carbamidomethyl C (9)	40.5699	PLGS Databank Search	373967	Pass One Match	37	b1°b2b3b3°b4b4*b4°b5b5*b5°b6*b6°b7b7°b8*b11b12b13b13*y1y2y2*y3y4y5y6y7y7°y8y8°y9y9°y10y10°y11y11*y13	4.6317	0.0137	3503,
	2	2547.24	2.98	2547.23	0.0067	2.6145	8.5065	446	468	(K)QTGLLLHEIYGQSEVGMSCGVPR(G)	Oxidation M (17), Carbamidomethyl C (19)	54.4801	PLGS Databank Search	185636	Variable Modification	40	b2b4*b7b7*b8b8*b8°b9b9*b9°b10b10*b11b11*b12b12*b13°b14b14*b14°b15b16b21b21°b23b23°y1y2y3y4y5y6y8y9y10y11y13y14y21y23	3.5363	0.0087	3503,
	2	1282.65	1.99	1282.64	0.0047	3.6439	8.4577	174	184	(K)WSFSEVASLTR(R)		62.3073	PLGS Databank Search	392262	Pass One Match	21	b1b2b2°b3b3°b4°b5°y1y2y3y4y5y6y7y7°y8y9y9°y10y10°y11	2.2269	0.0108	3503,
	2	1350.72	2	1350.72	0.0048	3.5313	8.4523	411	421	(R)MILQQNFTSLR(F)		53.4922	PLGS Databank Search	426545	Pass One Match	27	b2b3b4b5b6b7b8°y1y2y3y4y4°y5y6y6*y7y7*y7°y8y8*y8°y9y9*y9°y10y11y11*	5.7809	0.0076	3503,
	2	1392.76	1.99	1392.76	0.0065	4.6324	8.4365	222	234	(R)TGIVFMPGTTQLK(A)		55.9945	PLGS Databank Search	386470	Pass One Match	25	b2b3b3°b4b4°b5b5°b6b6°b10b13y1y2y3y4y4*y5y6y7y7°y8y8°y9y10y13	6.5086	0.0107	3503,
	2	2054.02	2.92	2054.01	0.0105	5.1051	8.3873	156	173	(R)RGPNPALWWVNSEGDEVK(W)		57.149	PLGS Databank Search	982542	Missed Cleavage	35	b4b4*b5b6b6*b7b7*b8b8*b9b10b11b18y1y2y3y3°y4y4°y5y6y6°y7y7°y8y8*y8°y9y9*y9°y10y10*y11y11*y18	3.9055	0.0155	3503,
	2	1687.78	2.07	1687.78	0.0021	1.2619	8.3073	542	555	(R)ATMDEEGYIWFLGR(D)		71.5974	PLGS Databank Search	83072	Pass One Match	20	b2b3°b4b6b8b9b10b14y2y3y4y5y6y7y8y9y10y11y12y14	3.0537	0.0212	3503,
	2	2295.14	3.52	2295.13	0.0142	6.2	8.3045	508	526	(R)IKPTRPTGLFMCYENNPEK(T)	Carbamidomethyl C (12)	44.6336	PLGS Databank Search	872123	Pass Two Match	29	b2b8b9b10b11b12y1y2y2°y3y3°y4y4*y5y5*y6y6°y7y7*y8y8*y9y14°y16y17y17°y18y19y19*	5.9641	0.0104	3503,
	2	2659.34	3.68	2659.33	0.0106	3.9848	8.2731	445	468	(K)KQTGLLLHEIYGQSEVGMSCGVPR(G)	Carbamidomethyl C (20)	53.5577	PLGS Databank Search	176303	Missed Cleavage	26	b1b2*b6b7b8b9b10b11b13b14b14°b15°b16b22y2y4y5y6y7y8y9y10y11y13y14y24	2.3302	0.012	3503,
	2	1928.93	2.25	1928.93	0.0035	1.8191	8.2091	305	322	(K)TEDPMAIFFTSGTTGLPK(M)	Oxidation M (5)	61.3661	PLGS Databank Search	79097	Variable Modification	16	b3b6b7b8b16y2y7y8y9y10y11y12y13y15y16y18	2.0246	0.0101	3503,
	2	918.534	1.94	918.533	0.0016	1.7788	8.176	389	396	(K)LMVEVLSK(Y)		45.8879	PLGS Databank Search	129398	Pass One Match	10	b2y1y2y3y4y5y5°y6y7y8	2.6804	0.0083	3503,
	2	878.511	2.24	878.509	0.0019	2.1296	8.1165	235	241	(K)AKDILYR(L)		27.289	PLGS Databank Search	45768	Pass One Match	6	b3y1y3y4y5y7	2.0136	0.0076	3503,
	2	1897.91	2.04	1897.91	0.0052	2.7382	8.0809	157	173	(R)GPNPALWWVNSEGDEVK(W)		62.7089	PLGS Databank Search	154791	Pass One Match	21	b2b3b5b6b6*b7b7*b8b9b17y1y2y7y8y9y10y11y12y14y15y17	4.4691	0.0164	3503,
	2	1703.78	2.11	1703.77	0.0027	1.6022	8.0587	542	555	(R)ATMDEEGYIWFLGR(D)	Oxidation M (3)	68.6528	PLGS Databank Search	31738	Variable Modification	14	b6b8b14y2y3y4y5y6y7y8y9y11y12y14	2.6921	0.018	3503,
	2	1114.67	2	1114.66	0.0056	5.0175	7.9895	199	208	(R)GDFLALILPR(I)		75.55	PLGS Databank Search	296754	Pass One Match	15	b2b3b3°b4b5b6y1y2y3y4y5y6y7y8y10	2.123	0.0153	3503,
	2	2371.13	2.96	2371.12	0.0113	4.7715	7.9841	422	442	(R)FPTLQHCSTGGEALLPEEQEK(W)	Carbamidomethyl C (7)	48.7437	PLGS Databank Search	533279	Pass One Match	28	b2b5°b6b7b8b9b9°b10°b11b11°b12b13b13°b14b15y1y3*y4y4°y5y6y6°y7y7°y8y9y12y21	8.7821	0.0277	3503,
	2	1746.89	2.88	1746.89	0.0053	3.0156	7.9138	584	600	(K)ESAVVSSPDTSRGEVVK(A)		30.2015	PLGS Databank Search	320222	Missed Cleavage	17	b3b3°b4b4°b5°b6°y3y8y9y10y11y12y12°y13y14y15y17	4.6068	0.018	3503,
	2	882.417	1.94	882.414	0.0028	3.1174	7.9054	334	340	(R)SYLPSCR(K)	Carbamidomethyl C (6)	30.6538	PLGS Databank Search	276831	Pass One Match	8	b2y1y2y3y4y4°y5y7	3.2063	0.0159	3503,
	2	1609.88	2.07	1609.87	0.0043	2.6771	7.8898	397	410	(K)YPITQFLAAPSVFR(M)		70.7751	PLGS Databank Search	325594	Pass One Match	17	b3b4b5b5°b6b14y5y5°y6y7y8y9y10y10*y11y12y14	3.4529	0.0338	3503,
	2	2144.07	2.96	2144.06	0.0112	5.2321	7.8056	303	322	(K)SKTEDPMAIFFTSGTTGLPK(M)	Oxidation M (7)	56.28	PLGS Databank Search	95647	Variable Modification	16	b2b5b7b8b9b10b11b12y2y6y7y8y9y10y11y20	2.6467	0.0096	3503,
	2	1637.83	2.88	1637.82	0.0077	4.7123	7.6757	185	198	(R)RTANVFTQSCGLQR(G)	Carbamidomethyl C (10)	36.0049	PLGS Databank Search	116479	Missed Cleavage	14	b4b4*b5b6b7b7°y1y2*y4y5y6y7y8y14	5.5634	0.0181	3503,
	2	1408.76	2	1408.75	0.0051	3.586	7.6141	222	234	(R)TGIVFMPGTTQLK(A)	Oxidation M (6)	48.5966	PLGS Databank Search	37760	Variable Modification	8	b3b4y4y7y8y9y10y13	4.7594	0.0127	3503,
	2	3702.84	3.95	3702.83	0.0144	3.8956	7.4948	411	442	(R)MILQQNFTSLRFPTLQHCSTGGEALLPEEQEK(W)	Carbamidomethyl C (18)	65.3948	PLGS Databank Search	33961	Missed Cleavage	10	b2b25b26y6y7y12y28y29y30y32	6.7948	0.0129	3503,
	2	926.508	2.51	926.505	0.0021	2.261	7.4544	274	281	(K)LLVSDHSR(D)		23.5913	PLGS Databank Search	203621	Pass One Match	7	b2y3y3°y5y6y7y8	2.3054	0.0233	3503,
	2	1366.72	2	1366.71	0.0052	3.7827	7.3926	411	421	(R)MILQQNFTSLR(F)	Oxidation M (1)	48.5876	PLGS Databank Search	34980	Variable Modification	6	b2b3y6y7y8*y9	2.2855	0.0146	3503,
	2	2509.4	2.97	2509.39	0.0112	4.4572	7.3644	389	410	(K)LMVEVLSKYPITQFLAAPSVFR(M)		81.5169	PLGS Databank Search	49012	Missed Cleavage	12	b2b9b14b15b16b17y5y6y7y8y9y22	3.2494	0.0187	3503,
	2	2675.34	3.69	2675.33	0.0116	4.3347	7.3168	445	468	(K)KQTGLLLHEIYGQSEVGMSCGVPR(G)	Oxidation M (18), Carbamidomethyl C (20)	50.2893	PLGS Databank Search	44341	Variable Modification	11	b5*b7b15b16y2y4y5y6y8y9y24	7.9082	0.0105	3503,
	2	2685.31	3.82	2685.3	0.0158	5.898	7.2405	422	444	(R)FPTLQHCSTGGEALLPEEQEKWK(K)	Carbamidomethyl C (7)	51.4979	PLGS Databank Search	49220	Missed Cleavage	8	b11°b12b13b14y6y7y8y23	8.1238	0.0106	3503,
	2	1523.82	2.01	1523.82	0.006	3.917	7.2013	493	507	(K)GNVLPPNTEGSIGIR(I)		45.3007	PLGS Databank Search	318074	Pass One Match	9	b2b4y3y7y9y10y11y11°y12	3.8931	0.0384	3503,
	2	920.509	2.79	920.506	0.0027	2.9612	7.1513	326	333	(K)HSHSLALR(S)		21.988	PLGS Databank Search	144723	Pass One Match	7	b2b2°y1y5y6y7y8	2.7631	0.0246	3503,
	2	1315.73	1	1315.74	-0.0101	-7.665	6.3224	51	60	(R)QSLLFYIYIR(D)		103.686	PLGS Databank Search	2154	Pass Two Match	4	b7b9°b10y3	19.3791	0.0234	3503,
	2	700.338	2	700.337	0.0011	1.6033	0	276	281	(L)VSDHSR(D)		23.5857	PLGS Databank Search	29569	In Source Fragment	6	y1y2y3y3°y5y6	1.9332	0.0161	3503,
	2	1884.9	2	1884.9	-0.0037	-1.9579	0	303	320	(K)SKTEDPMAIFFTSGTTGL(P)		67.1321	PLGS Databank Search	2426	In Source Fragment	26	b2b2°b3b4b4°b5b5°b6b7b7°b8b8°b9b9°b10b10°b11b12b13°b17°b18y5°y6°y7°y8°y9	3.8748	0.0181	3503,
	2	902.5	3	902.495	0.0046	5.0865	0	326	333	(K)HSHSLALR(S)		21.984	PLGS Databank Search	3435	Neutral Loss (H2O)	0		0	0	3503,
	2	364.187	1	364.187	2.0E-4	0.5561	0	334	336	(R)SYL(P)		30.6453	PLGS Databank Search	5009	In Source Fragment	0		0	0	3503,
	2	519.235	1	519.234	7.0E-4	1.2939	0	337	340	(L)PSCR(K)	Carbamidomethyl C (3)	30.6471	PLGS Databank Search	8141	In Source Fragment	5	b3b3°y3y4y4°	2.631	0.0214	3503,
	2	2388.17	3	2388.17	0.0036	1.5227	0	445	466	(K)KQTGLLLHEIYGQSEVGMSCGV(P)	Carbamidomethyl C (20)	53.5616	PLGS Databank Search	3569	In Source Fragment	12	b6b7b8b9b10b11b13b14b14°b15°b16b22	1.8382	0.0092	3503,
	2	1728.88	3	1728.88	0.0035	2.0433	0	584	600	(K)ESAVVSSPDTSRGEVVK(A)		30.1904	PLGS Databank Search	3680	Neutral Loss (H2O)	5	b2b2°b6y1y2	11.7513	0.0161	3503,
	2	428.25	1	428.25	1.0E-4	0.3258	0	235	238	(K)AKDI(L)		27.2901	PLGS Databank Search	4054	In Source Fragment	3	b2b3y2°	2.7561	0.0126	3503,
Accession	OK	Precursor MH+ (Da)	z	Peptide MH+ (Da)	MH+ Error (Da)	MH+ Error (ppm)	Score	Start	End	Sequence	Modifications	Retention Time (min)	Query Tool	Intensity	Peptide Type	Products	BY Matches	Products RMS Mass Error (ppm)	Products RMS RT Error (min)	Protein ID
NP_001076234.1	2	1549.86	2.26	1549.86	0.003	1.9143	8.7703	243	257	(R)AISESGVALLSSLFR(K)		78.7691	PLGS Databank Search	533602	Pass One Match	41	b2b3b3°b4b4°b5b5°b6b6°b7b7°b8b8°b9b9°b10b10°b11b11°b12b13°b14b15b15°y1y2y3y4y5y6y7y8y8°y9y10y11y12y12°y13y13°y15	3.3668	0.0087	177,
	2	2115.12	2.85	2115.11	0.0067	3.1756	8.5097	462	481	(K)TVIGDHGDEIFSVLGAPFLK(E)		75.2484	PLGS Databank Search	932652	Pass One Match	36	b2b3b6b6°b7b8b8°b9b9°b10b10°b11b11°b12b12°b13b13°b14b14°b15°b16b20y1y2y3y4y5y6y7y8y9y10y14y15y18y20	2.7045	0.0104	177,
	2	1831.03	2.05	1831.02	0.0061	3.309	8.4335	313	329	(K)ENTAFLTTVIDGVLLPK(A)		82.0758	PLGS Databank Search	451519	Pass One Match	41	b2b2°b3b3°b4b4°b5b5°b6b6°b7b7°b8b8°b9b9°b10b10°b11b13b13°b14b14°b15b15°b17b17°y1y2y3y4y6y7y8y9y10y11y12y13y14y17	3.3211	0.0136	177,
	2	941.534	1.95	941.53	0.0041	4.329	8.4258	330	338	(K)APAEILAEK(K)		34.0464	PLGS Databank Search	258712	Pass One Match	19	b2b3b4b5b6b7b8y1y2y2°y3y4y5y6y6°y7y7°y8y9	2.5001	0.0065	177,
	2	1436.75	2.85	1436.74	0.0068	4.7175	8.3689	187	199	(R)GNWGHLDQVAALR(W)		48.5404	PLGS Databank Search	308638	Pass One Match	28	b3*b4b4*b5b5*b6b6*b7b7*b8b8*b9y1y2y3y4y5y6y6*y7y8y8*y9y10y11y11*y13y13*	4.0792	0.0104	177,
	2	1580.79	2.92	1580.79	0.0084	5.3118	8.2866	65	78	(R)FAPPQPAESWSHVK(N)		43.9495	PLGS Databank Search	486788	Pass One Match	21	b2b3b4b5y1y2y3y4y5y6y7y7°y8y9y9°y10y10*y11y12y12°y14	3.5444	0.0124	177,
	2	1436.62	1.99	1436.62	0.0062	4.3198	8.2555	438	449	(R)DAGAPTYMYEYR(Y)		44.4733	PLGS Databank Search	281162	Pass One Match	19	b2b3b4b6b7b7°b12y1y2y3y4y5y6y7y8y8°y9y10y12	2.7581	0.0125	177,
	2	987.538	1.91	987.536	0.0027	2.7319	8.2478	393	401	(K)ELTPVATEK(Y)		28.1689	PLGS Databank Search	202054	Pass One Match	18	b2b2°b3°b9y1y2y2°y3y3°y4y4°y5y5°y6y6°y7y7°y9	2.7628	0.0081	177,
	2	1064.53	1.97	1064.53	0.0028	2.6611	8.2374	402	411	(K)YLGGTDDPVK(K)		32.6494	PLGS Databank Search	195634	Pass One Match	13	b2b3y2y3y4y4°y5y6y7y8y8°y9y10	1.7855	0.0078	177,
	2	1578.82	2.05	1578.81	0.0036	2.2731	8.1616	523	537	(K)EGYLQIGATTQAAQK(L)		42.5656	PLGS Databank Search	103544	Pass One Match	25	b2b3b4b4°b5b5°b6b6*b6°b7°b15y2y2*y3y4y5y6y7y8y9y10y11y11*y12y15	4.3064	0.0123	177,
	2	961.538	1.95	961.535	0.0023	2.3835	8.1538	376	383	(K)TATELLWK(S)		48.4205	PLGS Databank Search	290428	Pass One Match	17	b1b2b2°b3b3°b6b6°y1y2y3y4y5y5°y6y7y7°y8	3.3996	0.0214	177,
	2	2163.03	2.3	2163.03	0.0025	1.1631	8.0945	112	129	(K)FSEDCLYLNIYTPADLTK(R)	Carbamidomethyl C (5)	68.1134	PLGS Databank Search	121140	Pass One Match	19	b4b6b7b9b9*b10b11b12b12*y2y6y7y8y9y10y11y12y18y18*	2.8766	0.017	177,
	2	2019.92	2.15	2019.92	0.0025	1.2223	8.0888	505	522	(R)NGNPNGEGLPQWPAYDYK(E)		54.1191	PLGS Databank Search	93895.4	Pass One Match	21	b3b7b7*b8*b9b9*b9°b11b12b12*y2y3y4y6y7y9y11y15y16y18y18*	3.6326	0.0189	177,
	2	861.452	1.85	861.45	0.0018	2.0882	8.0406	267	274	(K)IAIEAGCK(T)	Carbamidomethyl C (7)	27.8916	PLGS Databank Search	85993.1	Pass One Match	10	b2y1y2y3y4y5y5°y6y7y8	3.1914	0.0128	177,
	2	2943.66	3.07	2943.65	0.0106	3.6013	8.0287	37	64	(K)FVSLEGFAQPVAVFLGVPFAKPPLGSLR(F)		89.2659	PLGS Databank Search	185445	Pass One Match	32	b2b3b3°b4b4°b5b5°b6b7b7°b8b8°b9b28y7y8y8°y11y13y14y15y16y17y20y20°y21y22y23y24y25y26y28	5.6765	0.0118	177,
	2	1375.68	2.8	1375.68	0.0028	2.0345	7.9843	275	286	(K)TTTSAVMVHCLR(Q)	Carbamidomethyl C (10)	34.452	PLGS Databank Search	162954	Pass One Match	13	b1°b2°b3°y2y3y4y5y6y7y8y9y10y12	2.7689	0.013	177,
	2	1577.82	2.62	1577.81	0.0093	5.8948	7.8696	287	299	(R)QKTEEELMEVTLK(M)		47.1801	PLGS Databank Search	180893	Missed Cleavage	24	b2b2*b3b3*b4*b4°b5°b6b6*b6°b13y1y2y3y4y5y6y7y8y9y10y11y11°y13	5.1528	0.0154	177,
	2	927.452	1.96	927.447	0.0047	5.1074	7.8173	498	504	(K)YWANFAR(N)		44.8477	PLGS Databank Search	139984	Pass One Match	10	b2y1y2y3y4y4*y5y5*y6y7	4.5705	0.0139	177,
	2	870.421	1.94	870.42	5.0E-4	0.5306	7.7869	559	565	(R)ETEHIEL(-)		39.4405	PLGS Databank Search	146596	Pass One Match	13	b1b2°b4b4°b5b5°b6b6°b7y1y2°y4y7	2.703	0.0176	177,
	2	1221.62	2	1221.62	0.0031	2.5596	7.7076	302	312	(K)FMALDLVGDPK(E)	Oxidation M (2)	53.7159	PLGS Databank Search	31902.9	Variable Modification	12	b2b3b9y1y2y4y5y6y7y8y9y11	4.5137	0.0071	177,
	2	1470.72	3.37	1470.72	0.0058	3.9374	7.6499	450	461	(R)YRPSFSSDMRPK(T)		32.7079	PLGS Databank Search	282335	Pass One Match	13	b2b4b4°b5b6b6°b8y1y2y3y5y6y7	2.4331	0.0303	177,
	2	1333.69	2.76	1333.68	0.0061	4.6104	7.4239	482	493	(K)EGATEEEIKLSK(M)		31.3703	PLGS Databank Search	74981.6	Missed Cleavage	15	b2b2°b4°b12y1y2y2°y3y4y5y6y7y8y9y12	3.2938	0.0119	177,
	2	3340.93	3.83	3340.92	0.0097	2.9022	7.1795	33	64	(K)VLGKFVSLEGFAQPVAVFLGVPFAKPPLGSLR(F)		86.0724	PLGS Databank Search	22602.9	Missed Cleavage	6	b13y7y11y17y19y32	3.3815	0.0206	177,
	2	1452.62	2	1452.61	0.0051	3.5149	7.1647	438	449	(R)DAGAPTYMYEYR(Y)	Oxidation M (8)	37.7901	PLGS Databank Search	28139.8	Variable Modification	6	b2b3b4y2y7y8	2.8499	0.0319	177,
	2	1677.96	2.81	1677.95	0.0082	4.8892	7.1226	243	258	(R)AISESGVALLSSLFRK(N)		72.0748	PLGS Databank Search	12398.3	Pass One Match	6	y6y7y8y9y14y16	5.4737	0.0078	177,
	2	1864.01	3.21	1864	0.0067	3.5691	7.1101	538	552	(K)LKDKEVAFWTELWAK(E)		66.0797	PLGS Databank Search	22067.8	Pass One Match	5	y2y3y5y6y15	3.5611	0.0073	177,
	2	2857.44	3	2857.43	0.007	2.464	7.0829	106	129	(K)ENIPLKFSEDCLYLNIYTPADLTK(R)	Carbamidomethyl C (11)	70.9349	PLGS Databank Search	13845.2	Missed Cleavage	6	b16y6y7y8y9y24	2.0286	0.0131	177,
	2	1205.63	1.99	1205.62	0.0036	3.0083	6.8739	302	312	(K)FMALDLVGDPK(E)		59.5902	PLGS Databank Search	368681	Pass One Match	9	b2b3b6b7b8y2y7y9y11	6.916	0.0208	177,
	2	1321.66	2	1321.66	0.0078	5.9326	6.6545	289	299	(K)TEEELMEVTLK(M)		51.8194	PLGS Databank Search	17293.2	Pass Two Match	5	b2y6y7y8y11	5.1956	0.0186	177,
	2	1418.73	3	1418.73	-6.0E-4	-0.3929	0	187	199	(R)GNWGHLDQVAALR(W)		48.5411	PLGS Databank Search	1726.9	Neutral Loss (H2O)	0		0	0	177,
	2	941.53	2	941.53	-1.0E-4	-0.1311	0	243	252	(R)AISESGVALL(S)		78.7713	PLGS Databank Search	1119.26	In Source Fragment	17	b3b3°b4b4°b5b5°b6b6°b7b7°b8b8°b9b9°b10b10°y6°	1.7125	0.0066	177,
	2	1531.85	3	1531.85	0.0061	4.0027	0	243	257	(R)AISESGVALLSSLFR(K)		78.7637	PLGS Databank Search	1751.82	Neutral Loss (H2O)	0		0	0	177,
	2	1357.67	3	1357.67	0.0015	1.078	0	275	286	(K)TTTSAVMVHCLR(Q)	Carbamidomethyl C (10)	34.4598	PLGS Databank Search	4790.75	Neutral Loss (H2O)	9	b3°y3y4y5y6y7y8y9y10	2.8356	0.0163	177,
	2	943.526	2	943.525	0.0015	1.5437	0	376	383	(K)TATELLWK(S)		48.418	PLGS Databank Search	3738.2	Neutral Loss (H2O)	11	b3b3°b6b6°y3y4y5y5°y6y7y7°	3.8117	0.0226	177,
	2	969.528	2	969.525	0.0032	3.2619	0	393	401	(K)ELTPVATEK(Y)		28.1682	PLGS Databank Search	8133.87	Neutral Loss (H2O)	0		0	0	177,
	2	820.4	2	820.398	0.0018	2.239	0	455	461	(F)SSDMRPK(T)		32.7271	PLGS Databank Search	2039.15	In Source Fragment	9	b1b2b2°b3b3°y3y5y6y7	2.4496	0.0254	177,
	2	1483.75	2	1483.74	0.0033	2.2002	0	462	475	(K)TVIGDHGDEIFSVL(G)		75.2504	PLGS Databank Search	2838.1	In Source Fragment	19	b3b6b6°b7b8b8°b9b9°b10b10°b11b11°b12b12°b13b13°b14b14°y4°	2.9674	0.0123	177,
	2	1611.81	2	1611.8	0.0048	2.9697	0	462	477	(K)TVIGDHGDEIFSVLGA(P)		75.2533	PLGS Databank Search	1646.27	In Source Fragment	20	b3b6b6°b7b8b8°b9b9°b10b10°b11b11°b12b12°b13b13°b14b14°b15°b16	3.1273	0.0132	177,
	2	1315.68	3	1315.67	0.0047	3.5826	0	482	493	(K)EGATEEEIKLSK(M)		31.3699	PLGS Databank Search	7747.59	Neutral Loss (H2O)	0		0	0	177,
	2	852.409	2	852.41	-3.0E-4	-0.3208	0	559	565	(R)ETEHIEL(-)		39.4408	PLGS Databank Search	6179.02	Neutral Loss (H2O)	0		0	0	177,
	2	1007.47	2	1007.47	0.0035	3.5192	0	187	195	(R)GNWGHLDQV(A)		48.5425	PLGS Databank Search	1218.94	In Source Fragment	14	b2b2*b3*b4b4*b5b5*b6b6*b7b7*b8b8*b9	5.4018	0.0122	177,
Accession	OK	Precursor MH+ (Da)	z	Peptide MH+ (Da)	MH+ Error (Da)	MH+ Error (ppm)	Score	Start	End	Sequence	Modifications	Retention Time (min)	Query Tool	Intensity	Peptide Type	Products	BY Matches	Products RMS Mass Error (ppm)	Products RMS RT Error (min)	Protein ID
XP_008255511.1	2	1549.86	2.26	1549.86	0.003	1.9143	8.7703	243	257	(R)AISESGVALLSSLFR(K)		78.7691	PLGS Databank Search	194388	Pass One Match	41	b2b3b3°b4b4°b5b5°b6b6°b7b7°b8b8°b9b9°b10b10°b11b11°b12b13°b14b15b15°y1y2y3y4y5y6y7y8y8°y9y10y11y12y12°y13y13°y15	3.3668	0.0087	28497,
	2	2115.12	2.85	2115.11	0.0067	3.1756	8.5097	461	480	(K)TVIGDHGDEIFSVLGAPFLK(E)		75.2484	PLGS Databank Search	339760	Pass One Match	36	b2b3b6b6°b7b8b8°b9b9°b10b10°b11b11°b12b12°b13b13°b14b14°b15°b16b20y1y2y3y4y5y6y7y8y9y10y14y15y18y20	2.7045	0.0104	28497,
	2	941.534	1.95	941.53	0.0041	4.329	8.4258	330	338	(K)APAEILAEK(K)		34.0464	PLGS Databank Search	94247.6	Pass One Match	19	b2b3b4b5b6b7b8y1y2y2°y3y4y5y6y6°y7y7°y8y9	2.5001	0.0065	28497,
	2	1436.75	2.85	1436.74	0.0068	4.7175	8.3689	187	199	(R)GNWGHLDQVAALR(W)		48.5404	PLGS Databank Search	112435	Pass One Match	28	b3*b4b4*b5b5*b6b6*b7b7*b8b8*b9y1y2y3y4y5y6y6*y7y8y8*y9y10y11y11*y13y13*	4.0792	0.0104	28497,
	2	1580.79	2.92	1580.79	0.0084	5.3118	8.2866	65	78	(R)FAPPQPAESWSHVK(N)		43.9495	PLGS Databank Search	177334	Pass One Match	21	b2b3b4b5y1y2y3y4y5y6y7y7°y8y9y9°y10y10*y11y12y12°y14	3.5444	0.0124	28497,
	2	1436.62	1.99	1436.62	0.0062	4.3198	8.2555	437	448	(R)DAGAPTYMYEYR(Y)		44.4733	PLGS Databank Search	102426	Pass One Match	19	b2b3b4b6b7b7°b12y1y2y3y4y5y6y7y8y8°y9y10y12	2.7581	0.0125	28497,
	2	987.538	1.91	987.536	0.0027	2.7319	8.2478	392	400	(K)ELTPVATEK(Y)		28.1689	PLGS Databank Search	73607.2	Pass One Match	18	b2b2°b3°b9y1y2y2°y3y3°y4y4°y5y5°y6y6°y7y7°y9	2.7628	0.0081	28497,
	2	1064.53	1.97	1064.53	0.0028	2.6611	8.2374	401	410	(K)YLGGTDDPVK(K)		32.6494	PLGS Databank Search	71268.3	Pass One Match	13	b2b3y2y3y4y4°y5y6y7y8y8°y9y10	1.7855	0.0078	28497,
	2	1820.01	2.04	1820.01	0.0045	2.4966	8.1835	313	329	(K)ESSTFLTTVIDGVLLPK(A)		83.7606	PLGS Databank Search	164486	Pass One Match	31	b4°b5b5°b6b6°b7b7°b8b8°b9b9°b10b13b14b14°b15b15°b17b17°y2y3y4y6y7y8y9y10y11y12y13y17	2.0913	0.0173	28497,
	2	1578.82	2.05	1578.81	0.0036	2.2731	8.1616	522	536	(K)EGYLQIGATTQAAQK(L)		42.5656	PLGS Databank Search	37720.7	Pass One Match	25	b2b3b4b4°b5b5°b6b6*b6°b7°b15y2y2*y3y4y5y6y7y8y9y10y11y11*y12y15	4.3064	0.0123	28497,
	2	961.538	1.95	961.535	0.0023	2.3835	8.1538	375	382	(K)TATELLWK(S)		48.4205	PLGS Databank Search	105802	Pass One Match	17	b1b2b2°b3b3°b6b6°y1y2y3y4y5y5°y6y7y7°y8	3.3996	0.0214	28497,
	2	2163.03	2.3	2163.03	0.0025	1.1631	8.0945	112	129	(K)FSEDCLYLNIYTPADLTK(R)	Carbamidomethyl C (5)	68.1134	PLGS Databank Search	44130.5	Pass One Match	19	b4b6b7b9b9*b10b11b12b12*y2y6y7y8y9y10y11y12y18y18*	2.8766	0.017	28497,
	2	2019.92	2.15	2019.92	0.0025	1.2223	8.0888	504	521	(R)NGNPNGEGLPQWPAYDYK(E)		54.1191	PLGS Databank Search	34205.6	Pass One Match	21	b3b7b7*b8*b9b9*b9°b11b12b12*y2y3y4y6y7y9y11y15y16y18y18*	3.6326	0.0189	28497,
	2	861.452	1.85	861.45	0.0018	2.0882	8.0406	267	274	(K)IAIEAGCK(T)	Carbamidomethyl C (7)	27.8916	PLGS Databank Search	31326.8	Pass One Match	10	b2y1y2y3y4y5y5°y6y7y8	3.1914	0.0128	28497,
	2	2943.66	3.07	2943.65	0.0106	3.6013	8.0287	37	64	(K)FVSLEGFAQPVAVFLGVPFAKPPLGSLR(F)		89.2659	PLGS Databank Search	67556.7	Pass One Match	32	b2b3b3°b4b4°b5b5°b6b7b7°b8b8°b9b28y7y8y8°y11y13y14y15y16y17y20y20°y21y22y23y24y25y26y28	5.6765	0.0118	28497,
	2	1375.68	2.8	1375.68	0.0028	2.0345	7.9843	275	286	(K)TTTSAVMVHCLR(Q)	Carbamidomethyl C (10)	34.452	PLGS Databank Search	59363.5	Pass One Match	13	b1°b2°b3°y2y3y4y5y6y7y8y9y10y12	2.7689	0.013	28497,
	2	1577.82	2.62	1577.81	0.0093	5.8948	7.8696	287	299	(R)QKTEEELMEVTLK(M)		47.1801	PLGS Databank Search	65898.3	Missed Cleavage	24	b2b2*b3b3*b4*b4°b5°b6b6*b6°b13y1y2y3y4y5y6y7y8y9y10y11y11°y13	5.1528	0.0154	28497,
	2	927.452	1.96	927.447	0.0047	5.1074	7.8173	497	503	(K)YWANFAR(N)		44.8477	PLGS Databank Search	50995.6	Pass One Match	10	b2y1y2y3y4y4*y5y5*y6y7	4.5705	0.0139	28497,
	2	870.421	1.94	870.42	5.0E-4	0.5306	7.7869	558	564	(R)ETEHIEL(-)		39.4405	PLGS Databank Search	53404.1	Pass One Match	13	b1b2°b4b4°b5b5°b6b6°b7y1y2°y4y7	2.703	0.0176	28497,
	2	1221.62	2	1221.62	0.0031	2.5596	7.7076	302	312	(K)FMALDLVGDPK(E)	Oxidation M (2)	53.7159	PLGS Databank Search	11622.1	Variable Modification	12	b2b3b9y1y2y4y5y6y7y8y9y11	4.5137	0.0071	28497,
	2	1470.72	3.37	1470.72	0.0058	3.9374	7.6499	449	460	(R)YRPSFSSDMRPK(T)		32.7079	PLGS Databank Search	102853	Pass One Match	13	b2b4b4°b5b6b6°b8y1y2y3y5y6y7	2.4331	0.0303	28497,
	2	1333.69	2.76	1333.68	0.0061	4.6104	7.4239	481	492	(K)EGATEEEIKLSK(M)		31.3703	PLGS Databank Search	27315.4	Missed Cleavage	15	b2b2°b4°b12y1y2y2°y3y4y5y6y7y8y9y12	3.2938	0.0119	28497,
	2	3340.93	3.83	3340.92	0.0097	2.9022	7.1795	33	64	(K)VLGKFVSLEGFAQPVAVFLGVPFAKPPLGSLR(F)		86.0724	PLGS Databank Search	8234.11	Missed Cleavage	6	b13y7y11y17y19y32	3.3815	0.0206	28497,
	2	1452.62	2	1452.61	0.0051	3.5149	7.1647	437	448	(R)DAGAPTYMYEYR(Y)	Oxidation M (8)	37.7901	PLGS Databank Search	10251.2	Variable Modification	6	b2b3b4y2y7y8	2.8499	0.0319	28497,
	2	1677.96	2.81	1677.95	0.0082	4.8892	7.1226	243	258	(R)AISESGVALLSSLFRK(D)		72.0748	PLGS Databank Search	4516.65	Pass One Match	6	y6y7y8y9y14y16	5.4737	0.0078	28497,
	2	1864.01	3.21	1864	0.0067	3.5691	7.1101	537	551	(K)LKDKEVAFWTELWAK(E)		66.0797	PLGS Databank Search	8039.19	Pass One Match	5	y2y3y5y6y15	3.5611	0.0073	28497,
	2	2857.44	3	2857.43	0.007	2.464	7.0829	106	129	(K)ENIPLKFSEDCLYLNIYTPADLTK(R)	Carbamidomethyl C (11)	70.9349	PLGS Databank Search	5043.75	Missed Cleavage	6	b16y6y7y8y9y24	2.0286	0.0131	28497,
	2	1205.63	1.99	1205.62	0.0036	3.0083	6.8739	302	312	(K)FMALDLVGDPK(E)		59.5902	PLGS Databank Search	134308	Pass One Match	9	b2b3b6b7b8y2y7y9y11	6.916	0.0208	28497,
	2	1321.66	2	1321.66	0.0078	5.9326	6.6545	289	299	(K)TEEELMEVTLK(M)		51.8194	PLGS Databank Search	6299.82	Pass Two Match	5	b2y6y7y8y11	5.1956	0.0186	28497,
	2	1418.73	3	1418.73	-6.0E-4	-0.3929	0	187	199	(R)GNWGHLDQVAALR(W)		48.5411	PLGS Databank Search	629.101	Neutral Loss (H2O)	0		0	0	28497,
	2	941.53	2	941.53	-1.0E-4	-0.1311	0	243	252	(R)AISESGVALL(S)		78.7713	PLGS Databank Search	407.74	In Source Fragment	17	b3b3°b4b4°b5b5°b6b6°b7b7°b8b8°b9b9°b10b10°y6°	1.7125	0.0066	28497,
	2	1531.85	3	1531.85	0.0061	4.0027	0	243	257	(R)AISESGVALLSSLFR(K)		78.7637	PLGS Databank Search	638.179	Neutral Loss (H2O)	0		0	0	28497,
	2	1357.67	3	1357.67	0.0015	1.078	0	275	286	(K)TTTSAVMVHCLR(Q)	Carbamidomethyl C (10)	34.4598	PLGS Databank Search	1745.25	Neutral Loss (H2O)	9	b3°y3y4y5y6y7y8y9y10	2.8356	0.0163	28497,
	2	943.526	2	943.525	0.0015	1.5437	0	375	382	(K)TATELLWK(S)		48.418	PLGS Databank Search	1361.81	Neutral Loss (H2O)	11	b3b3°b6b6°y3y4y5y5°y6y7y7°	3.8117	0.0226	28497,
	2	969.528	2	969.525	0.0032	3.2619	0	392	400	(K)ELTPVATEK(Y)		28.1682	PLGS Databank Search	2963.13	Neutral Loss (H2O)	0		0	0	28497,
	2	820.4	2	820.398	0.0018	2.239	0	454	460	(F)SSDMRPK(T)		32.7271	PLGS Databank Search	742.851	In Source Fragment	9	b1b2b2°b3b3°y3y5y6y7	2.4496	0.0254	28497,
	2	1483.75	2	1483.74	0.0033	2.2002	0	461	474	(K)TVIGDHGDEIFSVL(G)		75.2504	PLGS Databank Search	1033.9	In Source Fragment	19	b3b6b6°b7b8b8°b9b9°b10b10°b11b11°b12b12°b13b13°b14b14°y4°	2.9674	0.0123	28497,
	2	1611.81	2	1611.8	0.0048	2.9697	0	461	476	(K)TVIGDHGDEIFSVLGA(P)		75.2533	PLGS Databank Search	599.728	In Source Fragment	20	b3b6b6°b7b8b8°b9b9°b10b10°b11b11°b12b12°b13b13°b14b14°b15°b16	3.1273	0.0132	28497,
	2	1315.68	3	1315.67	0.0047	3.5826	0	481	492	(K)EGATEEEIKLSK(M)		31.3699	PLGS Databank Search	2822.41	Neutral Loss (H2O)	0		0	0	28497,
	2	852.409	2	852.41	-3.0E-4	-0.3208	0	558	564	(R)ETEHIEL(-)		39.4408	PLGS Databank Search	2250.98	Neutral Loss (H2O)	0		0	0	28497,
	2	1007.47	2	1007.47	0.0035	3.5192	0	187	195	(R)GNWGHLDQV(A)		48.5425	PLGS Databank Search	444.055	In Source Fragment	14	b2b2*b3*b4b4*b5b5*b6b6*b7b7*b8b8*b9	5.4018	0.0122	28497,
Accession	OK	Precursor MH+ (Da)	z	Peptide MH+ (Da)	MH+ Error (Da)	MH+ Error (ppm)	Score	Start	End	Sequence	Retention Time (min)	Query Tool	Intensity	Peptide Type	Products	BY Matches	Products RMS Mass Error (ppm)	Products RMS RT Error (min)	Protein ID
XP_008272642.1	2	1591.88	2.33	1591.88	0.0029	1.8009	6.3027	552	567	(R)LEQPDPGAVAAAAILR(A)	59.3451	PLGS Databank Search	0	Pass One Match	10	b2b3y5y6y7y8y11y13y14y16	2.5372	0.0112	19426,
	1	1982.97	2.36	1982.97	0.0012	0.5849	5.9783	352	372	(R)AAPVEPQEAPDSTAAGGVTSK(K)	32.8462	PLGS Databank Search	0	Pass One Match	4	y12y16y19y21	2.7834	0.0108	19426,
	1	1302.71	2	1302.71	0.0033	2.5123	5.8664	511	522	(K)NPGADLFQVLTK(A)	63.9668	PLGS Databank Search	0	Pass One Match	6	y2y6y7y8y11y12	2.7277	0.006	19426,
	1	1668.87	2.42	1668.87	0.003	1.7999	5.6285	326	341	(K)LIDAETAAAAWPNVAR(V)	56.6401	PLGS Databank Search	0	Pass One Match	6	y5y6y7y8y11y16	5.6066	0.0232	19426,
	1	1163.59	2	1163.59	0.0041	3.5621	5.4579	494	503	(R)TMLDSLWAAR(K)	62.2759	PLGS Databank Search	0	Pass One Match	6	b1b2y6y7y8y10	2.0023	0.0101	19426,
Accession	OK	Precursor MH+ (Da)	z	Peptide MH+ (Da)	MH+ Error (Da)	MH+ Error (ppm)	Score	Start	End	Sequence	Modifications	Retention Time (min)	Query Tool	Intensity	Peptide Type	Products	BY Matches	Products RMS Mass Error (ppm)	Products RMS RT Error (min)	Protein ID
XP_017197704.1	1	1012.62	2	1012.62	0.0022	2.2169	5.6667	140	148	(R)NPSVLLTLR(G)		52.1014	PLGS Databank Search	12608	Pass One Match	8	b2*y1y3y4y5y6y7y9	3.1015	0.0067	3751,
	1	1954.99	2.97	1954.98	0.0065	3.3294	5.5302	169	184	(K)FNVNNTILHPEIVECR(V)	Carbamidomethyl C (15)	54.1713	PLGS Databank Search	17028	Pass One Match	5	b2y7y8y14y16	1.4991	0.0103	3751,
	1	1113.68	2	1113.68	0.0029	2.6119	5.3412	18	27	(K)VPLALFALNR(R)		64.5766	PLGS Databank Search	14099	Pass One Match	6	b2y4y5y6y7y8	2.9092	0.0063	3751,
	1	1105.56	2	1105.56	0.0016	1.4598	5.2983	188	196	(K)TDMELEVLR(Y)		50.5163	PLGS Databank Search	7955	Pass One Match	5	b2y5y6y7y9	3.1044	0.0074	3751,
Accession	OK	Precursor MH+ (Da)	z	Peptide MH+ (Da)	MH+ Error (Da)	MH+ Error (ppm)	Score	Start	End	Sequence	Modifications	Retention Time (min)	Query Tool	Intensity	Peptide Type	Products	BY Matches	Products RMS Mass Error (ppm)	Products RMS RT Error (min)	Protein ID
XP_002711848.1	1	1392.74	2	1392.74	0.004	2.8784	5.5625	129	141	(R)AGLVFMPGTIQMK(S)		62.6009	PLGS Databank Search	10916	Pass One Match	6	b3b4y7y8y9y13	1.9343	0.0082	36602,
	1	2434.21	3.13	2434.2	0.0073	2.9845	5.5385	156	178	(R)AIVAGEEVAHEVDTVAPNCPSLR(I)	Carbamidomethyl C (19)	52.9819	PLGS Databank Search	20174	Pass One Match	8	b2b14b15°b16y6y7y8y23	3.6842	0.0112	36602,
	1	1240.58	2	1240.58	0.0034	2.7244	5.1841	463	473	(R)TDDIINSSGYR(I)		36.5798	PLGS Databank Search	6467	Pass One Match	4	b2b3y6y7	1.4857	0.0099	36602,
Accession	OK	Precursor MH+ (Da)	z	Peptide MH+ (Da)	MH+ Error (Da)	MH+ Error (ppm)	Score	Start	End	Sequence	Retention Time (min)	Query Tool	Intensity	Peptide Type	Products	BY Matches	Products RMS Mass Error (ppm)	Products RMS RT Error (min)	Protein ID
XP_002711692.2	1	2024.14	2.4	2024.13	0.0052	2.5892	5.5232	56	74	(R)LVDVFLGIPFAQAPLGPNR(F)	79.7578	PLGS Databank Search	0	Pass One Match	9	b7b8b13y6y7y9y11*y13y19	3.2295	0.0164	28437,

## Sheet: Band S4
Table 2. Proteins identified in gel bands submitted to trypsin digestion and MS/MS analysis.
Identification was performed with the use of the ProteinLynx Global Server 2.4 software (Waters)
OK column indicates whether the protein or peptide match has been determined as good (2), possible (1) or poor (0).
	OK	Accession	Entry	Description	mW (Da)	pI (pH)	PLGS Score	Peptides	Theoretical Peptides	Coverage (%)	Precursor RMS Mass Error (ppm)	Products	Digest Peptides	Modified Peptides	Products RMS Mass Error (ppm)	Products RMS RT Error (min)	Amount (fmol)	Amount (ngrams)	Protein ID
	2	XP_002711848.1	XP_002711848.1	PREDICTED acyl coenzyme A synthetase ACSM2B mitochondrial Oryctolagus cuniculus	63895	8.2542	1363.73	12	39	33.391	2.4988	121	12	0	3.6812	0.0135711	0	0	36602
	2	XP_017197955.1	XP_017197955.1	PREDICTED acyl coenzyme A synthetase ACSM1 mitochondrial Oryctolagus cuniculus	74234	7.8257	1143.32	12	51	29.9248	2.6568	114	12	0	3.4243	0.0147268	0	0	3503
	2	XP_002710217.1	XP_002710217.1	PREDICTED alpha aminoadipic semialdehyde dehydrogenase Oryctolagus cuniculus	58425	7.687	965.722	13	40	33.7662	3.3648	107	13	0	3.6246	0.0126411	0	0	37350
	2	NP_001075654.1	NP_001075654.1	alpha 1 antiproteinase F precursor Oryctolagus cuniculus	45838	5.8081	533.404	5	28	19.8547	3.1097	50	5	0	4.1586	0.010957	0	0	116
	0	NP_001076234.1	NP_001076234.1	liver carboxylesterase 1 precursor Oryctolagus cuniculus	62251	6.1875	41.4121	2	53	5.3097	1.5698	9	2	0	3.0184	0.0171394	0	0	177
Peptides
Accession	OK	Precursor MH+ (Da)	z	Peptide MH+ (Da)	MH+ Error (Da)	MH+ Error (ppm)	Score	Start	End	Sequence	Modifications	Retention Time (min)	Query Tool	Intensity	Peptide Type	Products	BY Matches	Products RMS Mass Error (ppm)	Products RMS RT Error (min)	Protein ID
XP_002711848.1	2	2434.21	3.13	2434.2	0.009	3.6829	7.0878	156	178	(R)AIVAGEEVAHEVDTVAPNCPSLR(I)	Carbamidomethyl C (19)	53.0181	PLGS Databank Search	57967	Pass One Match	22	b2b3b12b14b14°b15b15°b16y1y4y5y6y7y7*y8y9y10y11y19y20y21y23	4.0883	0.0095	36602,
	2	1808.88	2.1	1808.88	0.0033	1.8502	7.0714	38	53	(R)QEVPATFNFATDVVDR(W)		60.1518	PLGS Databank Search	60293	Pass One Match	17	b2b3b3°b8b16y1y4y6y7y8y10y11y12y13y13°y14y16	3.1133	0.0162	36602,
	2	1962.11	2.42	1962.11	0.0034	1.7455	7.048	300	317	(K)VLSSYPINSLVGAPLIYR(M)		70.0798	PLGS Databank Search	56951	Pass One Match	14	b2b5b5°b9y2y5y6y7y8y9y10y11y13y18	2.58	0.0054	36602,
	2	1802.92	2.44	1802.92	0.0023	1.2812	6.8311	89	105	(K)ISQQAANVLSGTCGLQR(G)	Carbamidomethyl C (13)	44.6173	PLGS Databank Search	30462	Pass One Match	13	b7b8y1y5y6y7y8y9y10y11y12y17y17*	3.4676	0.0129	36602,
	2	1309.69	2	1309.68	0.0033	2.4822	6.693	318	328	(R)MLLQQDLASYK(F)		51.0822	PLGS Databank Search	26611	Pass One Match	12	b2y1y2y3y4y6y7y7*y8y8*y9y11	3.834	0.013	36602,
	2	1240.58	2	1240.58	-0.0011	-0.9029	6.644	463	473	(R)TDDIINSSGYR(I)		36.6914	PLGS Databank Search	26004	Pass One Match	5	b2b3y6y7y9	4.5428	0.0097	36602,
	2	2009.94	2.1	2009.94	2.0E-4	0.1064	6.6304	334	351	(K)NCFTGGESLLPDTLGSWR(A)	Carbamidomethyl C (2)	67.5779	PLGS Databank Search	17704	Pass One Match	4	b10y8y9y18	3.6103	0.0102	36602,
	2	1392.74	2	1392.74	0.0046	3.3092	6.5431	129	141	(R)AGLVFMPGTIQMK(S)		62.6373	PLGS Databank Search	20443	Pass One Match	7	b3b4b6y7y8y9y13	3.3359	0.0139	36602,
	2	1192.55	2	1192.54	0.0035	2.9071	6.464	244	253	(K)MDAENWTGLR(A)		47.6795	PLGS Databank Search	12442	Pass One Match	7	b2y3y4y6y7y9y10	3.0494	0.0113	36602,
	2	1561.7	2	1561.7	0.0033	2.1335	6.228	360	372	(R)EFYGQTETGLTCR(V)	Carbamidomethyl C (12)	40.7171	PLGS Databank Search	12417	Pass One Match	5	y5y6y8y10y13	2.7623	0.0093	36602,
	2	1078.54	2	1078.53	0.0041	3.7819	6.1435	440	448	(R)GDFWILGDR(G)		63.7582	PLGS Databank Search	12285	Pass One Match	5	y3y4y5y6y9	3.2258	0.0199	36602,
	2	3541.83	3.95	3541.82	0.01	2.8304	6.0312	474	507	(R)IGPSEVENALMEHPAVVETAVVSSPDPVRGEVVK(A)		62.2766	PLGS Databank Search	117098	Missed Cleavage	10	y8y12y13y21y28y29y32y33y34y34*	5.4112	0.0238	36602,
Accession	OK	Precursor MH+ (Da)	z	Peptide MH+ (Da)	MH+ Error (Da)	MH+ Error (ppm)	Score	Start	End	Sequence	Modifications	Retention Time (min)	Query Tool	Intensity	Peptide Type	Products	BY Matches	Products RMS Mass Error (ppm)	Products RMS RT Error (min)	Protein ID
XP_017197955.1	2	2531.24	2.98	2531.24	0.0055	2.157	7.2423	446	468	(K)QTGLLLHEIYGQSEVGMSCGVPR(G)	Carbamidomethyl C (19)	58.2033	PLGS Databank Search	75722	Pass One Match	27	b8b9b9*b10b11b12b12*b13b13°b14b14°b15b17b21b23y2y4y5y6y7y8y9y10y11y13y21y23	3.7237	0.0102	3503,
	2	1432.77	2	1432.77	0.0065	4.5219	6.9162	480	492	(K)AISPFDVQIIDSK(G)		60.4619	PLGS Databank Search	73094	Pass One Match	15	b2b3b13y2y3y4y5y6y6*y7y8y9y10y11y13	2.7545	0.0098	3503,
	2	1350.72	2	1350.72	0.0022	1.6064	6.8834	411	421	(R)MILQQNFTSLR(F)		53.6933	PLGS Databank Search	21727	Pass One Match	11	b2b3y3y4y5y6y7y8y8*y9y11	3.0915	0.0086	3503,
	2	1282.65	2	1282.64	0.0044	3.41	6.7559	174	184	(K)WSFSEVASLTR(R)		62.4017	PLGS Databank Search	54684	Pass One Match	12	b2b2°b3°y1y4y5y6y7y8y9y10y11	2.6054	0.0139	3503,
	2	2371.13	3	2371.12	0.007	2.958	6.7265	422	442	(R)FPTLQHCSTGGEALLPEEQEK(W)	Carbamidomethyl C (7)	49.4671	PLGS Databank Search	25791	Pass One Match	7	b12b13b15y6y7y8y21	2.0692	0.0056	3503,
	2	1392.76	2	1392.76	0.0039	2.7656	6.2357	222	234	(R)TGIVFMPGTTQLK(A)		56.2266	PLGS Databank Search	10358	Pass One Match	6	b3y7y7°y9y10y13	3.4977	0.0155	3503,
	2	1733.71	2	1733.71	0.0033	1.9091	6.2171	527	541	(K)TAEVECGDFYNTGDR(A)	Carbamidomethyl C (6)	39.0394	PLGS Databank Search	20252	Pass One Match	9	b3b4y5y6y9y10y11y12y15	4.0533	0.0235	3503,
	2	2373.19	2.56	2373.19	0.0033	1.3829	6.2135	249	271	(K)AVVTTDTLAPEVDSVASECPALK(A)	Carbamidomethyl C (19)	58.2766	PLGS Databank Search	39161	Pass One Match	6	b9b9°y8y14y15y23	5.2692	0.0195	3503,
	2	2054.01	2.94	2054.01	0.0041	1.9892	6.0656	156	173	(R)RGPNPALWWVNSEGDEVK(W)		57.6036	PLGS Databank Search	15690	Missed Cleavage	5	b6b7b8y8y18	2.9498	0.0141	3503,
	1	2128.07	2.96	2128.06	0.0056	2.6399	5.853	303	322	(K)SKTEDPMAIFFTSGTTGLPK(M)		67.6956	PLGS Databank Search	23467	Missed Cleavage	7	b8b9y2y7y8y11y20	2.8654	0.0201	3503,
	1	1774.94	2.98	1774.93	0.006	3.386	5.7734	567	583	(R)IGPTEVENALAEHPAVK(E)		49.4893	PLGS Databank Search	35330	Pass One Match	4	y4y7y15y17	3.8027	0.0241	3503,
	1	1687.78	2.05	1687.78	0.0017	1.0249	5.6861	542	555	(R)ATMDEEGYIWFLGR(D)		71.5497	PLGS Databank Search	18272	Pass One Match	5	y2y6y8y11y14	4.1308	0.0214	3503,
Accession	OK	Precursor MH+ (Da)	z	Peptide MH+ (Da)	MH+ Error (Da)	MH+ Error (ppm)	Score	Start	End	Sequence	Modifications	Retention Time (min)	Query Tool	Intensity	Peptide Type	Products	BY Matches	Products RMS Mass Error (ppm)	Products RMS RT Error (min)	Protein ID
XP_002710217.1	2	1344.78	2.03	1344.77	0.0025	1.8545	6.8544	219	232	(K)GAPTTSLISVAVTK(I)		50.4394	PLGS Databank Search	28551	Pass One Match	10	y2y4y6y7y8y9y10y11y12y14	2.9944	0.0075	37350,
	2	2506.2	2.75	2506.19	0.0084	3.36	6.6319	475	500	(R)GSDCGIVNVNIPTSGAEIGGAFGGEK(H)	Carbamidomethyl C (4)	60.2258	PLGS Databank Search	36739	Pass One Match	9	b6b10b11y7y8y9y10y15y26	2.3492	0.0118	37350,
	2	954.565	1.94	954.562	0.0028	2.9771	6.5384	529	537	(K)DLPLAQGIK(F)		46.2182	PLGS Databank Search	33009	Pass One Match	5	y1y5y6y7y9	2.2821	0.0081	37350,
	2	1450.79	2	1450.79	0.0025	1.7107	6.4822	267	280	(R)VNLLSFTGSTQVGK(Q)		57.4772	PLGS Databank Search	26564	Pass One Match	9	b2b3y2y7y8y9y10y11y14	2.4952	0.0117	37350,
	2	1869.87	2.89	1869.87	0.0046	2.4766	6.429	438	452	(K)FKDEDEVFAWNNEVK(Q)		52.5982	PLGS Databank Search	33807	Pass One Match	7	b6b7y5y6y7y8y15	2.4616	0.01	37350,
	2	1067.58	1.96	1067.57	0.0031	2.8577	6.4247	453	462	(K)QGLSSSIFTK(D)		45.1587	PLGS Databank Search	27106	Pass One Match	10	b2b10y1y2y3y5y6y7y10y10*	4.3778	0.0107	37350,
	2	1904.91	2.07	1904.92	-0.0022	-1.1671	6.3946	63	79	(R)GEVITTYCPANNEPIAR(V)	Carbamidomethyl C (8)	43.5955	PLGS Databank Search	40045	Pass One Match	13	b3b4b7b7°b8b8°y4y9y10y11y12y13y17	4.0112	0.0118	37350,
	2	1473.84	2.03	1473.83	0.0046	3.1027	6.3562	125	138	(K)IQVLGSLVSLEMGK(I)		67.8832	PLGS Databank Search	27888	Pass One Match	8	b2b3y6y7y10y11y12y14	1.8932	0.0131	37350,
	2	1467.74	2.85	1467.73	0.0081	5.5431	6.3476	82	94	(R)QASVADYEETVKK(A)		32.2649	PLGS Databank Search	35155	Pass One Match	10	b3°b4°b6°b13y2y6y7y8y9y13	2.8341	0.0051	37350,
	2	1073.58	2	1073.58	0.0024	2.2447	6.1983	281	289	(K)QVALMVQER(F)		38.8154	PLGS Databank Search	9429	Pass One Match	6	y1y4y5y6y7y9	4.3145	0.0119	37350,
	2	996.557	1.95	996.551	0.0052	5.2239	6.1056	101	109	(R)VWADIPAPK(R)		45.7958	PLGS Databank Search	46591	Pass One Match	7	b2y1y2y4y5y7y9	6.6346	0.0268	37350,
	2	1896.97	2.96	1896.96	0.0067	3.5461	6.0077	359	375	(R)VGNPWDSNVLYGPLHTK(Q)		57.695	PLGS Databank Search	66933	Pass One Match	9	b2b3b8b8*y3y3°y5y8y17	3.6918	0.0116	37350,
	1	1607.85	2.9	1607.85	0.0071	4.4437	5.5046	376	390	(K)QAVSMFLGAVEEAKK(E)		55.6466	PLGS Databank Search	26479	Pass One Match	4	y7y8y13y15	4.7333	0.0184	37350,
Accession	OK	Precursor MH+ (Da)	z	Peptide MH+ (Da)	MH+ Error (Da)	MH+ Error (ppm)	Score	Start	End	Sequence	Retention Time (min)	Query Tool	Intensity	Peptide Type	Products	BY Matches	Products RMS Mass Error (ppm)	Products RMS RT Error (min)	Protein ID
NP_001075654.1	2	1270.7	2	1270.7	0.0035	2.7212	6.5745	188	198	(K)IVDLVQELDAR(T)	58.476	PLGS Databank Search	34422	Pass One Match	13	b2b3b4y1y2y5y6y6*y7y8y9y10y11	2.1264	0.0096	116,
	2	1604.93	2.93	1604.93	0.0027	1.6916	6.1578	310	324	(K)LSISGTYDLKPLLGK(L)	58.0106	PLGS Databank Search	34006	Pass One Match	7	b2y2y3y5y6y8y15	2.4301	0.0078	116,
	2	1550.86	2.12	1550.86	0.0042	2.7042	6.1474	45	58	(R)IAPSLAEFALSLYR(E)	77.1642	PLGS Databank Search	23247	Pass One Match	9	b4y1y4y5y6y7y9y12y14	4.541	0.0125	116,
	2	2475.27	2.76	2475.26	0.0095	3.8286	6.0952	325	347	(K)LGITQVFSDNADLSGITEQEPLK(A)	67.8873	PLGS Databank Search	52568	Pass One Match	14	b6b7b12b15b15°y3y4y5y6y7y8y9y10y23	4.3623	0.0122	116,
	1	2270.12	2.96	2270.11	0.0091	4.0143	5.5236	155	173	(K)NLYQSEAFLVDFRDPEQAK(T)	62.055	PLGS Databank Search	15200	Pass One Match	7	b2y5y10y15y16y17y19	6.6824	0.0113	116,
Accession	OK	Precursor MH+ (Da)	z	Peptide MH+ (Da)	MH+ Error (Da)	MH+ Error (ppm)	Score	Start	End	Sequence	Retention Time (min)	Query Tool	Intensity	Peptide Type	Products	BY Matches	Products RMS Mass Error (ppm)	Products RMS RT Error (min)	Protein ID
NP_001076234.1	0	1578.81	2.06	1578.81	0.0016	1.0064	4.5519	523	537	(K)EGYLQIGATTQAAQK(L)	42.6186	PLGS Databank Search	0	Pass One Match	4	y7y9y10y15	2.5844	0.0169	177,
	0	1549.86	2.27	1549.86	0.0031	1.9788	4.4601	243	257	(R)AISESGVALLSSLFR(K)	79.1761	PLGS Databank Search	0	Pass One Match	5	y5y7y8y10y15	3.325	0.0174	177,

## Sheet: Band S5
Table 2. Proteins identified in gel bands submitted to trypsin digestion and MS/MS analysis.
Identification was performed with the use of the ProteinLynx Global Server 2.4 software (Waters)
OK column indicates whether the protein or peptide match has been determined as good (2), possible (1) or poor (0).
	OK	Accession	Entry	Description	mW (Da)	pI (pH)	PLGS Score	Peptides	Theoretical Peptides	Coverage (%)	Precursor RMS Mass Error (ppm)	Products	Digest Peptides	Modified Peptides	Products RMS Mass Error (ppm)	Products RMS RT Error (min)	Amount (fmol)	Amount (ngrams)	Protein ID
	2	XP_002718676.1	XP_002718676.1	PREDICTED aspartate aminotransferase cytoplasmic Oryctolagus cuniculus	46429	6.5078	2134.48	13	39	42.615	3.4102	139	13	0	7.2551	0.010364	0	0	33729
	2	XP_008253810.1	XP_008253810.1	PREDICTED hydroxyacid oxoacid transhydrogenase mitochondrial Oryctolagus cuniculus	50209	7.6122	555.485	8	25	30.9013	3.2574	53	8	0	7.4936	0.0192774	0	0	29412
	2	XP_008248783.1	XP_008248783.1	PREDICTED 4 hydroxyphenylpyruvate dioxygenase Oryctolagus cuniculus	44798	6.5867	423.255	7	30	22.3919	2.0846	54	7	0	8.626	0.0109125	0	0	17823
	1	XP_017197373.1	XP_017197373.1	PREDICTED LOW QUALITY PROTEIN cysteine sulfinic acid decarboxylase Oryctolagus cuniculus	55035	5.9791	168.82	5	36	16.0243	3.5268	26	5	0	6.2425	0.0159012	0	0	4085
	1	XP_002712183.1	XP_002712183.1	PREDICTED kynureninase isoform X4 Oryctolagus cuniculus	52462	6.3314	157.124	4	42	11.4224	3.9813	22	4	0	6.0916	0.0127902	0	0	36431
	1	XP_002718914.1	XP_002718914.1	PREDICTED sedoheptulokinase Oryctolagus cuniculus	51082	5.4679	117.262	5	26	11.0879	9.9475	14	3	0	10.3647	0.0205667	0	0	33572
	0	XP_002722597.1	XP_002722597.1	PREDICTED beta ureidopropionase Oryctolagus cuniculus	43238	6.3386	79.3262	2	32	7.8125	3.1592	11	2	0	6.1727	0.0136873	0	0	32158
Peptides
Accession	OK	Precursor MH+ (Da)	z	Peptide MH+ (Da)	MH+ Error (Da)	MH+ Error (ppm)	Score	Start	End	Sequence	Modifications	Retention Time (min)	Query Tool	Intensity	Peptide Type	Products	BY Matches	Products RMS Mass Error (ppm)	Products RMS RT Error (min)	Protein ID
XP_002718676.1	2	1584.78	2	1584.78	-2.0E-4	-0.1414	7.4983	43	55	(R)TDDCQPWVLPVVR(K)	Carbamidomethyl C (4)	61.3156	PLGS Databank Search	28869	Pass One Match	12	b3b4b5b8b9y4y5y6y7y8y9y13	3.5947	0.0067	33729,
	2	2038.13	2.41	2038.14	-0.0117	-5.7283	7.1817	2	20	(M)APPSIFAEVPQAQPVLVFK(L)		71.6758	PLGS Databank Search	102771	Pass One Match	19	b2b5b5°b6b7b8b9b9°y2y3y6y7y8y10y11y13y14y17y19	6.9901	0.012	33729,
	2	1327.71	2	1327.71	0.0029	2.2044	7.1374	87	99	(R)LALGDDSPAIVEK(R)		45.2576	PLGS Databank Search	55858	Pass One Match	14	b2b3y2y2°y3y4y6y7y8y9y10y11y12y13	7.4199	0.0083	33729,
	2	2406.21	2.93	2406.21	-2.0E-4	-0.0981	7.1297	61	81	(K)IANDSSFNHEYLPILGLAEFR(T)		74.7171	PLGS Databank Search	48987	Pass One Match	11	b2b11b12y2y4y5y6y7y8y9y21	7.1927	0.012	33729,
	2	1121.59	2	1121.58	0.0042	3.7312	7.0835	370	378	(K)QVDYLINEK(H)		40.8154	PLGS Databank Search	30382	Pass One Match	15	b2b2*b3°b4°b5°b9y1y2y2°y3y4y5y6y7y9	9.521	0.0108	33729,
	2	2624.24	3	2624.24	9.0E-4	0.3459	6.9802	131	154	(K)DTPVYVSSPTWENHNAVFSAAGFK(D)		60.5965	PLGS Databank Search	35826	Pass One Match	8	b4b5y16y17y19y20y22y24	3.5381	0.0073	33729,
	2	1660.86	2.73	1660.85	0.0064	3.8678	6.959	397	411	(K)NLDYVATSIHEAVTK(V)		52.2017	PLGS Databank Search	86394	Pass One Match	15	b2b2*b3y1y2y4y5y6y7y8y9y10y11y13y15	7.0738	0.0101	33729,
	2	1271.7	2	1271.71	-0.0061	-4.8165	6.7376	101	114	(R)VGGVQSLGGTGALR(I)		40.6097	PLGS Databank Search	26345	Pass One Match	11	b2b3b4y1y6y7y8y9y10y10*y14	6.5878	0.0067	33729,
	2	948.527	2	948.526	8.0E-4	0.799	6.6618	34	42	(K)VNLGVGAYR(T)		39.3633	PLGS Databank Search	11292	Pass One Match	6	b2y4y6y7y8y9	5.7047	0.0156	33729,
	2	1769.96	2.93	1769.96	0.0061	3.4655	6.593	268	283	(R)VGNLTVVGKEPDCILR(V)	Carbamidomethyl C (13)	49.132	PLGS Databank Search	18042	Pass One Match	6	b3y4y6y7y9y16	4.9426	0.0057	33729,
	2	1481.82	2	1481.83	-0.0054	-3.6497	6.5733	306	318	(R)IVAYTLSTPELFK(E)		62.7249	PLGS Databank Search	18771	Pass One Match	9	b2b3y5y7y8y9y10y11y13	8.5497	0.013	33729,
	2	1055.6	2.03	1055.6	0.0046	4.3187	6.3007	379	387	(K)HIYLLPSGR(I)		42.2125	PLGS Databank Search	24592	Pass One Match	7	b2y1y4y6y7y8y9	6.3078	0.015	33729,
	2	1076.63	2.38	1076.62	0.0044	4.0821	6.1558	33	42	(R)KVNLGVGAYR(T)		34.386	PLGS Databank Search	11058	Missed Cleavage	6	b1y1y6y8y9y10	12.4311	0.0054	33729,
Accession	OK	Precursor MH+ (Da)	z	Peptide MH+ (Da)	MH+ Error (Da)	MH+ Error (ppm)	Score	Start	End	Sequence	Modifications	Retention Time (min)	Query Tool	Intensity	Peptide Type	Products	BY Matches	Products RMS Mass Error (ppm)	Products RMS RT Error (min)	Protein ID
XP_008253810.1	2	2203.11	2.97	2203.11	-8.0E-4	-0.3836	6.3567	445	464	(K)LAPRPQSEEDLSALFEAAMK(L)		68.18	PLGS Databank Search	33659	Pass One Match	10	b2b10y4y5y6y7y8y9y18y20	6.9651	0.0095	29412,
	2	1770.82	2.1	1770.83	-0.0062	-3.4894	6.061	111	126	(R)VEPTDASFMDAIEFAK(K)		66.689	PLGS Databank Search	28727	Pass One Match	7	b2y7y8y9y12y14y16	7.9417	0.0075	29412,
	2	3783.02	4.58	3783	0.0116	3.0769	6.0239	170	205	(K)GKPVCVPLKPLIAVPTTSGTGSETTGVAIFDYEHLK(V)	Carbamidomethyl C (5)	64.8428	PLGS Databank Search	30837	Pass One Match	10	b13b14y7y8y9y11y18°y22y28°y36	10.2972	0.007	29412,
	1	2427.19	2.59	2427.18	0.0054	2.2326	5.9797	147	169	(K)AANLYASSPNSDFLDYVNAPIGK(G)		65.1374	PLGS Databank Search	36901	Pass One Match	7	y4y5y6y7y8y9y23	3.3757	0.0163	29412,
	1	1396.79	2	1396.79	-0.0012	-0.8943	5.7856	86	98	(R)LPPVQVAMDSLVK(N)		63.07	PLGS Databank Search	36298	Pass One Match	4	y9y11y12y13	8.4386	0.0313	29412,
	1	1174.55	2	1174.55	-2.0E-4	-0.1687	5.5617	395	405	(R)TQDAGPMLADR(L)		32.4114	PLGS Databank Search	12143	Pass One Match	5	b2y7y8y9y11	8.672	0.0461	29412,
	1	1292.61	2	1292.6	0.0087	6.7042	5.5068	62	73	(K)EVGMDLQNMGAK(N)		43.4219	PLGS Databank Search	11800	Pass Two Match	4	y6y8y10y12	5.512	0.0132	29412,
	1	1407.76	2.6	1407.76	0.0049	3.5126	5.5006	379	391	(R)HLEAAEILGADIR(S)		52.7203	PLGS Databank Search	12675	Pass Two Match	6	b2b3°b6y2y5y13	4.6024	0.0116	29412,
Accession	OK	Precursor MH+ (Da)	z	Peptide MH+ (Da)	MH+ Error (Da)	MH+ Error (ppm)	Score	Start	End	Sequence	Retention Time (min)	Query Tool	Intensity	Peptide Type	Products	BY Matches	Products RMS Mass Error (ppm)	Products RMS RT Error (min)	Protein ID
XP_008248783.1	2	1223.62	2	1223.61	0.003	2.4451	6.0763	156	166	(R)FLPGFEAPMSK(D)	54.4241	PLGS Databank Search	19931	Pass One Match	9	b2y1y2y4y5y7y8y9y11	9.1646	0.0103	17823,
	1	1351.71	2	1351.71	0.0012	0.9084	5.9915	226	237	(R)SIVVANYEESIK(M)	45.7472	PLGS Databank Search	19725	Pass One Match	7	b2b3y7y8y9y10y12	7.6654	0.0147	17823,
	1	1135.54	2	1135.54	0.0017	1.4732	5.9749	370	378	(K)AFEEEQNLR(G)	32.6024	PLGS Databank Search	19448	Pass One Match	8	b2y1y4y5y6y7y7°y9	6.7945	0.0076	17823,
	1	2069.96	2.93	2069.96	0.0034	1.6386	5.9261	209	225	(R)FWSVDDTQVHTEYSSLR(S)	52.4265	PLGS Databank Search	23541	Pass One Match	6	b2y7y8y9y15y17	5.812	0.0075	17823,
	1	1922.99	2.88	1922.99	0.0064	3.3187	5.7673	133	149	(K)FAVLQTYGDTTHTLVEK(M)	51.1516	PLGS Databank Search	54954	Pass One Match	12	b2b3y1y2y3y10y11y12y13y13°y14y17	10.5633	0.0136	17823,
	1	1083.53	2	1083.53	0.0028	2.6034	5.7647	40	48	(K)MGFEPLAYR(G)	52.4923	PLGS Databank Search	16782	Pass One Match	5	b2y5y6y8y9	9.0824	0.0047	17823,
	1	1489.74	2	1489.74	-0.0015	-0.9842	5.7612	285	297	(R)GMEFLAVPATYYK(Q)	62.3771	PLGS Databank Search	12460	Pass One Match	7	b2b3y6y7y8y9y13	8.6794	0.0109	17823,
Accession	OK	Precursor MH+ (Da)	z	Peptide MH+ (Da)	MH+ Error (Da)	MH+ Error (ppm)	Score	Start	End	Sequence	Modifications	Retention Time (min)	Query Tool	Intensity	Peptide Type	Products	BY Matches	Products RMS Mass Error (ppm)	Products RMS RT Error (min)	Protein ID
XP_017197373.1	1	1434.71	2	1434.71	-2.0E-4	-0.1402	5.3583	477	488	(R)ADVDFLLDELER(L)		71.4135	PLGS Databank Search	18770	Pass One Match	5	y5y6y7y8y9	4.5974	0.0224	4085,
	1	1039.63	2	1039.63	0.0048	4.6602	5.3421	467	476	(R)VVVANPALTR(A)		35.1113	PLGS Databank Search	11543	Pass One Match	5	b2y5y7y8y10	7.8267	0.0026	4085,
	1	999.587	2	999.583	0.0041	4.0805	5.2643	54	61	(K)QLLDLELR(G)		56.9727	PLGS Databank Search	9755	Pass One Match	6	y1y2y4y5y6y8	6.4704	0.0109	4085,
	1	3675.84	3.24	3675.86	-0.0161	-4.3773	5.218	230	265	(R)LAEAEGAVPFLVSATSGTTVLGAFDPLEAIADVCQR(H)	Carbamidomethyl C (34)	94.078	PLGS Databank Search	12298	Pass One Match	4	b8y3y6y36	5.0431	0.0214	4085,
	1	1263.67	2	1263.67	0.0027	2.1547	5.1155	197	209	(K)GAAFLGLGTDSVR(V)		53.8471	PLGS Databank Search	10955	Pass One Match	6	b3y6y7y8y9y13	6.433	0.0157	4085,
Accession	OK	Precursor MH+ (Da)	z	Peptide MH+ (Da)	MH+ Error (Da)	MH+ Error (ppm)	Score	Start	End	Sequence	Modifications	Retention Time (min)	Query Tool	Intensity	Peptide Type	Products	BY Matches	Products RMS Mass Error (ppm)	Products RMS RT Error (min)	Protein ID
XP_002712183.1	1	1200.71	2	1200.71	-2.0E-4	-0.1825	5.6011	320	330	(K)LQLIPGVTGFR(I)		62.0087	PLGS Databank Search	23176	Pass One Match	8	b2b2*b3y1y7y8y9y11	7.6871	0.0152	36431,
	1	1725.91	2	1725.91	-0.0013	-0.7429	5.3704	450	464	(K)FVTLLTSVLDCTQTK(-)	Carbamidomethyl C (11)	70.4591	PLGS Databank Search	9805	Pass One Match	5	y6y7y9y10y15	3.8788	0.0092	36431,
	1	1690.87	2.87	1690.85	0.0127	7.4831	5.1439	277	293	(K)YLNSGAGGLAGAFVHEK(H)		49.8056	PLGS Databank Search	17000	Pass Two Match	4	y3y7y11y17	2.4606	0.0095	36431,
	0	1218.63	2	1218.63	0.0032	2.6118	4.8852	201	210	(R)MEDILEVIEK(E)		64.7998	PLGS Databank Search	14200	Pass One Match	5	b2b3y6y8y10	6.9884	0.014	36431,
Accession	OK	Precursor MH+ (Da)	z	Peptide MH+ (Da)	MH+ Error (Da)	MH+ Error (ppm)	Score	Start	End	Sequence	Modifications	Retention Time (min)	Query Tool	Intensity	Peptide Type	Products	BY Matches	Products RMS Mass Error (ppm)	Products RMS RT Error (min)	Protein ID
XP_002718914.1	1	2104.12	3	2104.12	0.0048	2.2973	5.3175	219	239	(K)ASGFPVHLLPDIAEPGTVAGR(T)		63.85	PLGS Databank Search	16476	Pass One Match	5	b9y7y8y9y21	1.7523	0.0098	33572,
	1	1575.81	2	1575.8	0.0018	1.1308	5.1407	363	376	(R)DTCLTITPTVLGER(H)	Carbamidomethyl C (3)	55.1411	PLGS Databank Search	4853	Pass One Match	3	y7y8y10	2.9472	0.0084	33572,
	0	1720.93	1	1720.91	0.0145	8.4477	4.1841	1	18	(-)MAAGSVTLGIDLGTTSVK(A)		103.654	PLGS Databank Search	2609	Pass Two Match	3	y11°y16°y17°	15.6129	0.0158	33572,
	0	1589.87	1	1589.87	-0.0087	-5.4578	0	2	18	(M)AAGSVTLGIDLGTTSVK(A)		103.68	PLGS Databank Search	3870	In Source Fragment	3	y11°y16°y17°	15.6129	0.0386	33572,
	0	1702.94	1	1702.9	0.0335	19.6738	0	1	18	(-)MAAGSVTLGIDLGTTSVK(A)		103.652	PLGS Databank Search	1522	Neutral Loss (H2O)	0		0	0	33572,
Accession	OK	Precursor MH+ (Da)	z	Peptide MH+ (Da)	MH+ Error (Da)	MH+ Error (ppm)	Score	Start	End	Sequence	Retention Time (min)	Query Tool	Intensity	Peptide Type	Products	BY Matches	Products RMS Mass Error (ppm)	Products RMS RT Error (min)	Protein ID
XP_002722597.1	0	1886.05	2.96	1886.04	0.0084	4.4595	4.9128	81	98	(R)TPLPADAPVLEQVSALHK(R)	56.3871	PLGS Databank Search	21948	Pass One Match	6	b7b9y2y5y15y18	7.6738	0.013	32158,
	0	1369.64	2	1369.64	-4.0E-4	-0.271	4.8957	56	67	(R)GYGFEAAEEQLR(R)	48.8099	PLGS Databank Search	8981	Pass One Match	5	y5y6y7y8y12	3.6278	0.0145	32158,

## Sheet: Band S6
Table 2. Proteins identified in gel bands submitted to trypsin digestion and MS/MS analysis.
Identification was performed with the use of the ProteinLynx Global Server 2.4 software (Waters)
OK column indicates whether the protein or peptide match has been determined as good (2), possible (1) or poor (0).
	OK	Accession	Entry	Description	mW (Da)	pI (pH)	PLGS Score	Peptides	Theoretical Peptides	Coverage (%)	Precursor RMS Mass Error (ppm)	Products	Digest Peptides	Modified Peptides	Products RMS Mass Error (ppm)	Products RMS RT Error (min)	Amount (fmol)	Amount (ngrams)	Protein ID
	2	XP_008248783.1	XP_008248783.1	PREDICTED 4 hydroxyphenylpyruvate dioxygenase Oryctolagus cuniculus	44798	6.5867	8255.43	41	30	63.8677	3.1144	522	30	6	3.6187	0.0122913	0	0	17823
	2	XP_002718676.1	XP_002718676.1	PREDICTED aspartate aminotransferase cytoplasmic Oryctolagus cuniculus	46429	6.5078	6974.2	27	39	64.4068	2.844	329	23	0	3.6544	0.0129562	0	0	33729
	2	XP_002722597.1	XP_002722597.1	PREDICTED beta ureidopropionase Oryctolagus cuniculus	43238	6.3386	2635.22	12	32	42.7083	3.5311	166	12	0	4.6457	0.0125785	0	0	32158
	1	XP_017194433.1	XP_017194433.1	PREDICTED fumarylacetoacetase Oryctolagus cuniculus	46229	6.1609	106.952	2	27	5.7279	1.5976	10	2	0	3.9552	0.0107215	0	0	13865
	0	NP_001075778.1	NP_001075778.1	serine pyruvate aminotransferase Oryctolagus cuniculus	43120	8.0865	70.3888	2	28	6.1224	2.3644	9	2	0	2.5292	0.0089363	0	0	384
Peptides
Accession	OK	Precursor MH+ (Da)	z	Peptide MH+ (Da)	MH+ Error (Da)	MH+ Error (ppm)	Score	Start	End	Sequence	Modifications	Retention Time (min)	Query Tool	Intensity	Peptide Type	Products	BY Matches	Products RMS Mass Error (ppm)	Products RMS RT Error (min)	Protein ID
XP_008248783.1	2	1489.74	1.99	1489.74	0.0014	0.9625	8.6164	285	297	(R)GMEFLAVPATYYK(Q)		62.1144	PLGS Databank Search	511698	Pass One Match	24	b2b3b4b5b6b6°b7b7°b13y1y2y3y4y4°y5y6y6°y7y7°y8y9y10y11y13	2.3326	0.0096	17823,
	2	1505.74	2	1505.73	0.0047	3.1439	8.3456	285	297	(R)GMEFLAVPATYYK(Q)	Oxidation M (2)	55.371	PLGS Databank Search	89907	Variable Modification	18	b2b3b4b5b6b7y1y2y3y4y6y6°y7y8y9y10y11y13	1.7924	0.0071	17823,
	2	2069.97	2.92	2069.96	0.0104	5.0203	8.1806	209	225	(R)FWSVDDTQVHTEYSSLR(S)		52.5165	PLGS Databank Search	317258	Pass One Match	22	b2b3b3°b17y3y4y5y6y7y8y8°y9y10y11y12y13y13°y14y15y15°y16y17	2.0207	0.0099	17823,
	2	1771.98	2.55	1771.97	0.0064	3.6072	8.168	64	80	(K)QGQIVFVLSSALNPGNK(E)		67.6951	PLGS Databank Search	226494	Pass One Match	30	b2b3b3*b4b4*b5b5*b6b6*b7b7*b10°b12b13b17y2y3y4y4*y5y5*y6y7y8y10y11y12y13y14y17	3.2759	0.0196	17823,
	2	1374.74	1.99	1374.74	0.0057	4.1811	8.1671	310	321	(R)VTESIDVLEELK(I)		59.7727	PLGS Databank Search	286461	Pass One Match	30	b2b2°b3b3°b4b4°b5b5°b6b6°b7°b8b12y1y2y3y3°y4y4°y5y6y7y8y9y9°y10y10°y11y11°y12	3.8275	0.0113	17823,
	2	1351.71	1.98	1351.71	0.0015	1.1303	8.1636	226	237	(R)SIVVANYEESIK(M)		45.9385	PLGS Databank Search	130893	Pass One Match	13	b2b3b4b5y3y4y5y6y7y8y9y10y12	1.8496	0.013	17823,
	2	1774.85	3.23	1774.84	0.0071	3.9856	8.1513	354	369	(R)HNHQGFGAGNFNSLFK(A)		50.8507	PLGS Databank Search	428210	Pass One Match	29	b2b3b4b4*b5b5*b6b6*b7b7*b8b9b10b11b16y2y3y4y5y5*y6y7y8y8*y9y10y10*y12y16	3.684	0.0076	17823,
	2	1081.55	1.97	1081.55	0.004	3.7066	8.0983	238	247	(K)MPINEPAPGR(K)		32.4754	PLGS Databank Search	242164	Pass One Match	20	b2b3b4b4*b5b5*y1y2y3y4y5y6y6°y7y7*y8y8*y9y10y10*	3.4942	0.0096	17823,
	2	1099.52	1.97	1099.52	4.0E-4	0.3828	8.0769	40	48	(K)MGFEPLAYR(G)	Oxidation M (1)	47.6586	PLGS Databank Search	43419	Variable Modification	12	b2b3y1y2y3y4y5y6y6°y7y8y9	2.5819	0.0118	17823,
	2	1083.53	1.99	1083.53	0.0045	4.1723	8.0761	40	48	(K)MGFEPLAYR(G)		52.3721	PLGS Databank Search	235004	Pass One Match	14	b2b3b4y1y2y3y4y5y6y6°y7y8y8°y9	2.6437	0.0143	17823,
	2	1922.99	2.88	1922.99	0.0075	3.8907	8.0441	133	149	(K)FAVLQTYGDTTHTLVEK(M)		50.9962	PLGS Databank Search	729067	Pass One Match	23	b2b3y2y2°y3y4y5y6y7y8y9y10y10°y11y12y12°y13y13°y14y14°y15y15°y17	1.8453	0.0153	17823,
	2	1239.61	1.99	1239.61	0.0025	2.0102	8.0379	156	166	(R)FLPGFEAPMSK(D)	Oxidation M (9)	49.6102	PLGS Databank Search	134218	Variable Modification	13	b2y1y2y2°y3y4y5y6y6°y7y8y9y11	1.7434	0.0069	17823,
	2	1223.62	1.99	1223.61	0.0043	3.5075	8.0316	156	166	(R)FLPGFEAPMSK(D)		54.337	PLGS Databank Search	460889	Pass One Match	18	b2y1y2y2°y3y4y4°y5y5°y6y6°y7y8y8°y9y9°y10y11	2.8745	0.0133	17823,
	2	1135.54	1.97	1135.54	0.0041	3.5867	7.9568	370	378	(K)AFEEEQNLR(G)		32.7308	PLGS Databank Search	461628	Pass One Match	15	b2b3y1y2y3y3*y4y4*y5y5°y6y6°y7y7°y9	2.6873	0.0085	17823,
	2	672.395	1.58	672.393	0.0023	3.4695	7.9008	167	172	(K)DPLLSK(L)		28.754	PLGS Databank Search	23974	Pass One Match	8	b2b3b4y1y2y3y5y6	3.2525	0.0095	17823,
	2	1876.99	2.95	1876.99	0.0057	3.0186	7.8208	156	172	(R)FLPGFEAPMSKDPLLSK(L)		61.4735	PLGS Databank Search	107020	Pass One Match	15	b2y1y2y2°y3y5y6y7y8y10y11y13y14y15y17	2.1555	0.0075	17823,
	2	1412.76	2.87	1412.75	0.0066	4.6433	7.7497	117	127	(K)ILREPWVEQDK(F)		42.0067	PLGS Databank Search	99325	Pass One Match	15	b3b4b5b6b7b8y1y2y3y3*y3°y4y4°y5y11	2.5766	0.009	17823,
	2	1025.58	2.09	1025.57	0.0021	2.029	7.7121	271	279	(K)THDIISAIR(H)		38.8954	PLGS Databank Search	240539	Pass One Match	12	b2b2°b3b3°b4y1y2y4y5y6y7y9	2.7631	0.0125	17823,
	2	1075.49	1.95	1075.49	0.0038	3.4941	7.6903	31	39	(K)QAASFYCTK(M)	Carbamidomethyl C (7)	30.7695	PLGS Databank Search	51948	Pass One Match	16	b2b2*b4*b5°b6°b9y1y2y2°y3y4y5y6y7y9y9*	4.6922	0.0076	17823,
	2	2290.15	2.91	2290.15	0.0072	3.1281	7.5938	250	270	(K)SQIQEYVDYNGGAGVQHIALK(T)		50.8717	PLGS Databank Search	270401	Pass One Match	31	b1b1°b2b2*b2°b3b4b4*b6b6*y1y2y3y4y5y6y9y11y12y13y14y15y17y17°y18y18*y18°y19y19°y21y21*	4.1514	0.022	17823,
	2	2430.24	3	2430.23	0.0097	3.9823	7.3281	226	247	(R)SIVVANYEESIKMPINEPAPGR(K)	Oxidation M (13)	49.2922	PLGS Databank Search	35151	Variable Modification	12	b2b3b4y5y7y9y15y17y18y19y20y22	2.6467	0.0051	17823,
	2	928.458	2.14	928.456	0.0025	2.7151	7.2049	81	88	(K)EMGDHLVK(H)		27.0572	PLGS Databank Search	47295	Pass One Match	5	b5°b6y4y6y8	3.5956	0.014	17823,
	2	2418.25	3.53	2418.24	0.0107	4.4251	7.1646	249	270	(K)KSQIQEYVDYNGGAGVQHIALK(T)		48.7426	PLGS Databank Search	54047	Missed Cleavage	14	b1b4b6b7b9b10°y3y6y8y10y11y12y22y22*	5.1271	0.012	17823,
	2	1774.89	2.91	1774.88	0.0054	3.0593	7.1292	283	297	(R)ERGMEFLAVPATYYK(Q)		57.7407	PLGS Databank Search	18291	Missed Cleavage	6	b5b6b7b8y6y15	2.4914	0.0116	17823,
	2	2414.24	3	2414.24	0.0059	2.4347	7.1182	226	247	(R)SIVVANYEESIKMPINEPAPGR(K)		56.0725	PLGS Databank Search	25399	Missed Cleavage	10	b2b3y5y9y10y17y18y19y20y22	2.7526	0.0086	17823,
	2	1362.67	2.78	1362.67	0.0037	2.6843	7.1064	120	130	(R)EPWVEQDKFGK(V)		40.3779	PLGS Databank Search	59089	Missed Cleavage	8	b3°y3y4y5y6y7y7°y11	5.1054	0.008	17823,
	2	2662.52	3.74	2662.5	0.0117	4.3966	6.9631	56	80	(R)QVVSHVIKQGQIVFVLSSALNPGNK(E)		64.9735	PLGS Databank Search	24848	Missed Cleavage	4	y4y5y9y25	1.0002	0.0096	17823,
	2	3500.68	3.26	3500.68	4.0E-4	0.1139	6.9485	173	202	(K)LPSCSLEIIDHIVGNQPEQEMVSASEWYLR(N)	Carbamidomethyl C (4)	80.2475	PLGS Databank Search	108233	Pass One Match	7	b10b16b20y6y7y8y30	7.1747	0.0225	17823,
	2	2697.41	3.81	2697.4	0.0115	4.2463	6.7751	64	88	(K)QGQIVFVLSSALNPGNKEMGDHLVK(H)	Oxidation M (19)	61.7625	PLGS Databank Search	26324	Variable Modification	5	b4*b6b7y12y25	4.2992	0.015	17823,
	2	3516.69	3.32	3516.68	0.0155	4.4072	6.7467	173	202	(K)LPSCSLEIIDHIVGNQPEQEMVSASEWYLR(N)	Carbamidomethyl C (4), Oxidation M (21)	73.2335	PLGS Databank Search	44308	Variable Modification	6	b9°b16b16*y6y8y30	8.9993	0.0072	17823,
	2	1344.66	3	1344.66	0.0034	2.5453	0	120	130	(R)EPWVEQDKFGK(V)		40.3746	PLGS Databank Search	7034	Neutral Loss (H2O)	4	b2°b11y1y2	1.5127	0.0093	17823,
	2	467.224	1	467.225	-5.0E-4	-1.0134	0	271	274	(K)THDI(I)		38.8904	PLGS Databank Search	13309	In Source Fragment	5	b3b3°b4y2°y3°	4.0513	0.0125	17823,
	2	580.309	1.55	580.309	2.0E-4	0.2801	0	271	275	(K)THDII(S)		38.8913	PLGS Databank Search	9271	In Source Fragment	4	b3b3°b4y3°	10.2736	0.0128	17823,
	2	667.342	2	667.341	0.0011	1.7001	0	271	276	(K)THDIIS(A)		38.8917	PLGS Databank Search	2205	In Source Fragment	5	b3b3°b4y2°y4°	9.1425	0.0118	17823,
	2	1007.57	3	1007.56	0.0029	2.9234	0	271	279	(K)THDIISAIR(H)		38.8881	PLGS Databank Search	5071	Neutral Loss (H2O)	0		0	0	17823,
	2	446.272	1.19	446.272	-1.0E-4	-0.1303	0	276	279	(I)SAIR(H)		38.8843	PLGS Databank Search	21475	In Source Fragment	3	b2b3°y4	2.7506	0.0107	17823,
	2	1020.44	2	1020.44	0.001	1.0275	0	354	363	(R)HNHQGFGAGN(F)		50.8515	PLGS Databank Search	3258	In Source Fragment	12	b3b4b4*b5b5*b6b6*b7b7*b8b9b10	3.8385	0.0077	17823,
	2	1167.51	2.6	1167.51	0.0019	1.657	0	354	364	(R)HNHQGFGAGNF(N)		50.85	PLGS Databank Search	2406	In Source Fragment	15	b1b2*b3b4b4*b5b5*b6b6*b7b7*b8b9b10b11	3.5281	0.0067	17823,
	2	1281.55	3	1281.55	0.0031	2.4248	0	354	365	(R)HNHQGFGAGNFN(S)		50.8525	PLGS Databank Search	1502	In Source Fragment	13	b3b4b4*b5b5*b6b6*b7b7*b8b9b10b11	3.7823	0.0077	17823,
	2	1756.83	4	1756.83	-0.005	-2.8241	0	354	369	(R)HNHQGFGAGNFNSLFK(A)		50.8527	PLGS Databank Search	20336	Neutral Loss (H2O)	4	b4b5*b7*b8	3.246	0.0165	17823,
	2	910.448	3	910.445	0.003	3.2792	0	81	88	(K)EMGDHLVK(H)		27.0657	PLGS Databank Search	27726	Neutral Loss (H2O)	2	b8y1	1.0226	0.0113	17823,
Accession	OK	Precursor MH+ (Da)	z	Peptide MH+ (Da)	MH+ Error (Da)	MH+ Error (ppm)	Score	Start	End	Sequence	Modifications	Retention Time (min)	Query Tool	Intensity	Peptide Type	Products	BY Matches	Products RMS Mass Error (ppm)	Products RMS RT Error (min)	Protein ID
XP_002718676.1	2	2038.14	2.47	2038.14	0.002	0.9935	8.4087	2	20	(M)APPSIFAEVPQAQPVLVFK(L)		71.5786	PLGS Databank Search	341148	Pass One Match	29	b2b4b5b5°b6b7b8b8°b9b9°b11b12b13y1y2y3y4y6y7y8y9*y10y10*y11y12y13y14y17y19	4.0785	0.0115	33729,
	2	2406.22	2.94	2406.21	0.0104	4.3071	8.1166	61	81	(K)IANDSSFNHEYLPILGLAEFR(T)		74.5834	PLGS Databank Search	194883	Pass One Match	24	b2b4b10b11b11*b12b12*b13b14b17y1y2y3y4y5y6y7y8y9y10y11y12y20y21	2.7592	0.0105	33729,
	2	1271.71	2	1271.71	0.0034	2.6538	8.0983	101	114	(R)VGGVQSLGGTGALR(I)		40.8203	PLGS Databank Search	120078	Pass One Match	22	b2b3b4b5b6b7b7°b14y2y4y5y6y7y8y9y9°y10y10*y10°y12y13y14	3.3352	0.0105	33729,
	2	876.496	1.96	876.494	0.002	2.3056	8.0374	115	122	(R)IGAEFLAR(W)		44.1932	PLGS Databank Search	119352	Pass One Match	9	b2y1y2y3y4y5y6y7y8	2.3067	0.0078	33729,
	2	1121.59	1.97	1121.58	0.0016	1.413	8.0113	370	378	(K)QVDYLINEK(H)		41.0639	PLGS Databank Search	69005	Pass One Match	19	b2b2*b3*b3°b4*b4°b5°b6°b9y1y2y2°y3y3*y4y5y6y7y9	3.0557	0.0073	33729,
	2	1481.83	1.99	1481.83	0.003	2.019	7.997	306	318	(R)IVAYTLSTPELFK(E)		62.6043	PLGS Databank Search	131326	Pass One Match	18	b2b3b4b5b6b13y1y2y3y5y6y7y8y9y10y11y11°y13	3.0482	0.014	33729,
	2	1660.86	2.71	1660.85	0.0078	4.7107	7.8944	397	411	(K)NLDYVATSIHEAVTK(V)		52.2306	PLGS Databank Search	194721	Pass One Match	23	b2b2*b3b3*b4b4°b5b6b15y1y2y2°y4y5y6y7y8y9y10y11y12y13y15	4.9499	0.0107	33729,
	2	2624.25	2.97	2624.24	0.0126	4.8044	7.8371	131	154	(K)DTPVYVSSPTWENHNAVFSAAGFK(D)		60.6503	PLGS Databank Search	128080	Pass One Match	28	b2b3b3°b4b5b5°b6b6°b7b24y3y4y6y7y8y10y12y13y16y17y18y18*y19y19*y20y21y22y24	3.3541	0.0088	33729,
	2	1584.79	2.02	1584.78	0.0027	1.6885	7.656	43	55	(R)TDDCQPWVLPVVR(K)	Carbamidomethyl C (4)	61.399	PLGS Databank Search	84007	Pass One Match	13	b3b4b5b5°b8b9y1y4y5y6y7y8y13	3.7903	0.0206	33729,
	2	948.528	1.95	948.526	0.0015	1.537	7.6539	34	42	(K)VNLGVGAYR(T)		39.6863	PLGS Databank Search	49683	Pass One Match	10	b2b2*y1y4y5y6y7y8y8*y9	1.5854	0.0099	33729,
	2	1076.62	2.4	1076.62	0.0015	1.3885	7.6042	33	42	(R)KVNLGVGAYR(T)		34.7335	PLGS Databank Search	38059	Missed Cleavage	9	b1y1y4y5y6y7y8y9y10	2.084	0.0074	33729,
	2	2576.27	2.97	2576.26	0.0068	2.6324	7.5852	347	369	(K)TPGTWNHITEQIGMFSFTGLNPK(Q)		71.6521	PLGS Databank Search	79568	Pass One Match	19	b8b11b11°b12b13b14b15b21y2y3y5y6y7y8y9y10y11y23y23*	3.1063	0.0158	33729,
	2	1431.69	2.88	1431.69	8.0E-4	0.5705	7.538	21	32	(K)LTADFREDPDPR(K)		35.4217	PLGS Databank Search	109041	Pass One Match	7	b8b10y1y2y4y6y12	7.7993	0.0102	33729,
	2	1327.71	1.99	1327.71	0.0039	2.9576	7.5014	87	99	(R)LALGDDSPAIVEK(R)		45.4933	PLGS Databank Search	144632	Pass One Match	14	b2y1y2y2°y3y4y6y7y8y9y10y11y12y13	3.1127	0.0255	33729,
	2	1012.49	1.96	1012.48	0.0031	3.0913	7.4681	260	267	(K)NFGLYNER(V)		40.8616	PLGS Databank Search	39335	Pass One Match	8	b2b2*y1y3y4y5y6y8	2.7475	0.0135	33729,
	2	1354.62	3	1354.62	0.0062	4.5945	7.434	158	167	(R)SYHYWDAEKR(G)		31.7073	PLGS Databank Search	41279	Pass One Match	9	b3b3°y2y3y4y5y6y7y10	2.5387	0.0118	33729,
	2	1037.51	1.94	1037.51	0.0027	2.556	7.4261	388	396	(R)INMCGLTTK(N)	Carbamidomethyl C (4)	39.4992	PLGS Databank Search	32265	Pass One Match	11	b2b2*y1y2y3y5y6y7y8y8*y9	3.4065	0.0102	33729,
	2	2354.23	2.94	2354.23	0.0057	2.4045	7.3582	306	325	(R)IVAYTLSTPELFKEWTDNVK(T)		71.7016	PLGS Databank Search	42135	Pass One Match	9	b2b3y12y13y14y16y17y18y20	2.0926	0.0066	33729,
	2	1769.97	2.93	1769.96	0.0085	4.8215	7.325	268	283	(R)VGNLTVVGKEPDCILR(V)	Carbamidomethyl C (13)	49.3362	PLGS Databank Search	34109	Pass One Match	10	b2b3y1y4y6y7y9y10y12y16	2.4333	0.0086	33729,
	2	1055.6	2.01	1055.6	0.0025	2.3293	7.2506	379	387	(K)HIYLLPSGR(I)		42.4343	PLGS Databank Search	66309	Pass One Match	8	b1b2b3y4y6y7y8y9	2.7129	0.0111	33729,
	2	1483.82	2.86	1483.81	0.0046	3.1108	7.2212	87	100	(R)LALGDDSPAIVEKR(V)		42.272	PLGS Databank Search	24499	Pass One Match	9	b2b8y2y4y5y6y7y11y14	3.9833	0.0092	33729,
	2	1198.52	2.64	1198.52	0.0014	1.1972	7.0262	158	166	(R)SYHYWDAEK(R)		34.2616	PLGS Databank Search	28912	Pass One Match	6	b3b3°y2°y6y7y9	2.2801	0.0097	33729,
	2	1297.67	2	1297.66	0.0059	4.5781	6.7565	294	305	(R)ITWSNPPAQGAR(I)		37.2735	PLGS Databank Search	73200	Pass One Match	8	b3°b9y6y7y8y9y10y12	8.5229	0.0303	33729,
	2	512.318	1	512.319	-6.0E-4	-1.1877	0	33	37	(R)KVNLG(V)		34.7377	PLGS Databank Search	2434	In Source Fragment	0		0	0	33729,
	2	611.387	1.52	611.388	-2.0E-4	-0.3639	0	33	38	(R)KVNLGV(G)		34.7401	PLGS Databank Search	3074	In Source Fragment	0		0	0	33729,
	2	466.24	1.3	466.241	-8.0E-4	-1.6282	0	39	42	(V)GAYR(T)		34.7373	PLGS Databank Search	4646	In Source Fragment	1	y4	1.1993	0.0023	33729,
	2	1160.52	2	1160.52	-0.0023	-2.0193	0	21	30	(K)LTADFREDPD(P)		35.4221	PLGS Databank Search	1865	In Source Fragment	6	b8b10y2°y6°y8°y9°	3.0795	0.0052	33729,
Accession	OK	Precursor MH+ (Da)	z	Peptide MH+ (Da)	MH+ Error (Da)	MH+ Error (ppm)	Score	Start	End	Sequence	Modifications	Retention Time (min)	Query Tool	Intensity	Peptide Type	Products	BY Matches	Products RMS Mass Error (ppm)	Products RMS RT Error (min)	Protein ID
XP_002722597.1	2	1886.05	2.95	1886.04	0.0098	5.2018	7.8548	81	98	(R)TPLPADAPVLEQVSALHK(R)		56.4913	PLGS Databank Search	268654	Pass One Match	34	b1b1°b2b3b3°b5b6b6°b7b7°b8b9b10b11y1y2y3y4y5y5°y6y6°y7y7*y7°y8y8°y9y10y11y12y15y16y18	5.1072	0.01	32158,
	2	1369.64	2	1369.64	0.0058	4.2558	7.5673	56	67	(R)GYGFEAAEEQLR(R)		48.9949	PLGS Databank Search	86220	Pass One Match	19	b2b3b4b5b5°b6b12y1y2y3y4y5y6y7y8y8°y9y10y12	3.0648	0.0065	32158,
	2	1536.86	3.06	1536.86	0.0068	4.4505	7.3911	157	169	(K)KHEMVVVSPILER(D)		45.1795	PLGS Databank Search	87049	Missed Cleavage	16	b2b3b3°b4b5b6y1y2y3y4y5y6y6°y7y8y13	6.048	0.0084	32158,
	2	1427.79	2.73	1427.79	0.003	2.1228	7.3237	36	49	(R)KLDLPGSALEAASR(G)		47.9584	PLGS Databank Search	118705	Missed Cleavage	13	b1b3b4b8y1y3y4y5y5°y6y9y10y14	2.0675	0.0221	32158,
	2	1916.02	2.91	1916.01	0.008	4.192	7.2072	368	384	(R)ELAEAVKPNYSPTVIRE(-)		44.7	PLGS Databank Search	106103	Pass One Match	19	b2b2°b3b3°b4°b5°b9°y3y4y5y6y6°y8y10y11y12y13y15y17	3.5622	0.0133	32158,
	2	1748.8	2.88	1748.8	0.0057	3.257	7.1352	274	288	(R)NAAIANHCYTCAINR(V)	Carbamidomethyl C (8), Carbamidomethyl C (11)	33.6241	PLGS Databank Search	36639	Pass One Match	10	b2b3y5y6y7y8y11y12y13y15	2.2904	0.004	32158,
	2	1154.53	2	1154.53	0.0033	2.8538	6.8598	349	357	(R)QMNDVWSFK(M)		52.9113	PLGS Databank Search	24400	Pass One Match	10	b4*b4°b9y1y2y3y4y5y7y9	4.6006	0.0114	32158,
	2	1786.98	2.91	1786.97	0.0065	3.6513	6.8113	368	383	(R)ELAEAVKPNYSPTVIR(E)		44.0573	PLGS Databank Search	25737	Pass One Match	6	y5y6y7y9y14y16	4.6035	0.0062	32158,
	2	2325.07	3.62	2325.06	0.0086	3.7039	6.7513	306	326	(K)AHKDFGYFYGSSYVAAPDSSR(T)		48.2246	PLGS Databank Search	32385	Pass One Match	10	b2b14y1y3y4y5y6y7y8y21	2.979	0.0097	32158,
	2	2966.34	2.99	2966.33	0.0075	2.5452	6.7106	202	227	(R)VGDFNESTYYMEGNLGHPVFETQFGK(I)		62.7649	PLGS Databank Search	65056	Pass One Match	9	b3y9y17y18y19y20y21y26y26*	4.5272	0.0086	32158,
	2	2164.03	2.95	2164.02	0.0069	3.1871	6.5322	131	149	(R)EKLPWTEFAESAEDGPTTR(F)		58.0311	PLGS Databank Search	96091	Missed Cleavage	14	b2°b3b5b6b7y4y5y6y7y8y9y10y11y19	4.618	0.0224	32158,
	2	1988.87	2	1988.87	7.0E-4	0.3524	6.2976	309	326	(K)DFGYFYGSSYVAAPDSSR(T)		58.5653	PLGS Databank Search	6140	Pass One Match	6	y5y6y7y9y12y18	10.5865	0.0129	32158,
Accession	OK	Precursor MH+ (Da)	z	Peptide MH+ (Da)	MH+ Error (Da)	MH+ Error (ppm)	Score	Start	End	Sequence	Retention Time (min)	Query Tool	Intensity	Peptide Type	Products	BY Matches	Products RMS Mass Error (ppm)	Products RMS RT Error (min)	Protein ID
XP_017194433.1	1	1625.95	2	1625.95	8.0E-4	0.4618	5.364	32	47	(R)IGVAIGDQILDLSAIK(H)	71.551	PLGS Databank Search	17309	Pass One Match	6	b3b4y7y11y12y16	4.2546	0.0058	13865,
	1	783.499	1	783.497	0.0017	2.2117	5.1359	412	419	(R)VLPALLSA(-)	60.5268	PLGS Databank Search	5651	Pass One Match	4	b5b7y6y8	3.4578	0.0154	13865,
Accession	OK	Precursor MH+ (Da)	z	Peptide MH+ (Da)	MH+ Error (Da)	MH+ Error (ppm)	Score	Start	End	Sequence	Retention Time (min)	Query Tool	Intensity	Peptide Type	Products	BY Matches	Products RMS Mass Error (ppm)	Products RMS RT Error (min)	Protein ID
NP_001075778.1	0	1206.72	2	1206.72	0.004	3.3279	4.9369	5	15	(R)QLLVAPPEALR(K)	52.8555	PLGS Databank Search	7024	Pass One Match	5	y6y7y8y9y11	2.5321	0.0071	384,
	0	1428.79	2.11	1428.79	5.0E-4	0.3246	4.8821	274	286	(R)ESLALLVEQGLEK(S)	66.7616	PLGS Databank Search	7294	Pass One Match	4	y7y8y9y13	2.5256	0.0108	384,

## Sheet: Band S7
Table 2. Proteins identified in gel bands submitted to trypsin digestion and MS/MS analysis.
Identification was performed with the use of the ProteinLynx Global Server 2.4 software (Waters)
OK column indicates whether the protein or peptide match has been determined as good (2), possible (1) or poor (0).
	OK	Accession	Entry	Description	mW (Da)	pI (pH)	PLGS Score	Peptides	Theoretical Peptides	Coverage (%)	Precursor RMS Mass Error (ppm)	Products	Digest Peptides	Modified Peptides	Products RMS Mass Error (ppm)	Products RMS RT Error (min)	Amount (fmol)	Amount (ngrams)	Protein ID
	2	XP_002722597.1	XP_002722597.1	PREDICTED beta ureidopropionase Oryctolagus cuniculus	43238	6.3386	8976.78	30	32	52.8646	4.1153	510	24	3	4.2149	0.0177088	0	0	32158
	2	XP_008248783.1	XP_008248783.1	PREDICTED 4 hydroxyphenylpyruvate dioxygenase Oryctolagus cuniculus	44798	6.5867	1187.85	12	30	37.659	3.9164	112	12	1	3.2172	0.0170381	0	0	17823
	2	NP_001075778.1	NP_001075778.1	serine pyruvate aminotransferase Oryctolagus cuniculus	43120	8.0865	526.758	6	28	19.1327	4.6103	56	6	0	4.9561	0.00864638	0	0	384
	2	XP_017197955.1	XP_017197955.1	PREDICTED acyl coenzyme A synthetase ACSM1 mitochondrial Oryctolagus cuniculus	74234	7.8257	167.875	5	51	9.6241	3.5805	28	5	0	3.0387	0.0170835	0	0	3503
Peptides
Accession	OK	Precursor MH+ (Da)	z	Peptide MH+ (Da)	MH+ Error (Da)	MH+ Error (ppm)	Score	Start	End	Sequence	Modifications	Retention Time (min)	Query Tool	Intensity	Peptide Type	Products	BY Matches	Products RMS Mass Error (ppm)	Products RMS RT Error (min)	Protein ID
XP_002722597.1	2	1886.05	2.96	1886.04	0.0121	6.4213	8.5182	81	98	(R)TPLPADAPVLEQVSALHK(R)		55.8826	PLGS Databank Search	903116	Pass Two Match	42	b1b1°b2b2°b3b3°b5b6b6°b7b7°b8b8°b9b10b12b17b18y1y2y3y4y5y5°y6y6°y7y7*y7°y8y8°y9y9°y10y11y12y13y14y15y15°y16y18	4.9764	0.0137	32158,
	2	1916.02	2.91	1916.01	0.0062	3.2525	8.3808	368	384	(R)ELAEAVKPNYSPTVIRE(-)		43.9788	PLGS Databank Search	608300	Pass One Match	33	b2b2°b3b3°b4b4°b5b5°b6b6°b9°b10°b11°b17y2y3y4y5y6y6°y8y9y9*y10y10°y11y11°y12y13y14°y15y15°y17	3.0773	0.0095	32158,
	2	1262.71	2.08	1262.71	0.002	1.5735	8.3072	16	26	(K)HLPLADLQEVK(R)		46.041	PLGS Databank Search	293867	Pass One Match	18	b1b2b6b9y1y2y3y3°y4y4*y4°y5y6y7y8y9y10y11	2.7339	0.0207	32158,
	2	1369.64	1.99	1369.64	0.0065	4.7668	8.1969	56	67	(R)GYGFEAAEEQLR(R)		48.424	PLGS Databank Search	487876	Pass One Match	27	b2b3b4b5b5°b6b6°b8b12y1y2y3y3*y4y4°y5y5°y6y6°y7y7*y8y8°y9y10y10°y12	4.5559	0.008	32158,
	2	2966.33	2.99	2966.33	0.0039	1.3316	8.1843	202	227	(R)VGDFNESTYYMEGNLGHPVFETQFGK(I)		62.4819	PLGS Databank Search	427471	Pass One Match	34	b3b4b5b5*b6b6*b7b7*b8b8°b9b17y2y3y5y7y9y10y11y14y15y16y17y18y19y20y20*y21y21°y22y23y25y26y26*	3.3315	0.0113	32158,
	2	1748.81	2.9	1748.8	0.0106	6.0589	8.1136	274	288	(R)NAAIANHCYTCAINR(V)	Carbamidomethyl C (8), Carbamidomethyl C (11)	33.0363	PLGS Databank Search	204267	Pass Two Match	25	b2b2*b3b3*b4y1y2y2*y3y4y5y6y7y8y8*y9y10y11y11*y12y13y13*y14y15y15*	3.5515	0.0079	32158,
	2	1536.86	3.04	1536.86	0.0052	3.4095	8.0912	157	169	(K)KHEMVVVSPILER(D)		44.3442	PLGS Databank Search	403784	Missed Cleavage	20	b2b3b3°b4b5b5°b6b6°b7y1y2y3y4y5y6y6°y7y11y12y13	5.7391	0.0159	32158,
	2	1988.87	2.04	1988.87	0.0079	3.9725	8.046	309	326	(K)DFGYFYGSSYVAAPDSSR(T)		58.3364	PLGS Databank Search	95919	Pass One Match	19	b3b4b5b6b9b11b12b13y5y6y7y8y9y10y11y12y13y14y18	2.9014	0.0124	32158,
	2	1408.77	2.7	1408.76	0.0059	4.1901	7.9812	158	169	(K)HEMVVVSPILER(D)		49.2146	PLGS Databank Search	30731	Pass One Match	17	b2b2°b3b3°b4b5y1y3y4y5y6y7y8y9y10y11y12	2.9811	0.0098	32158,
	2	1552.86	3.06	1552.85	0.0034	2.2152	7.9689	157	169	(K)KHEMVVVSPILER(D)	Oxidation M (4)	39.6773	PLGS Databank Search	113696	Variable Modification	12	b2b3°b5b6y1y2y3y4y5y6y7y13	3.1944	0.0061	32158,
	2	1900.9	3.84	1900.88	0.0129	6.7773	7.9631	289	305	(R)VGEEHFPHEFTSGDGKK(A)		32.4345	PLGS Databank Search	412434	Pass Two Match	15	b2b6b8b9y1y2y3y5y6y7y8y9y11y16y17	3.4024	0.0142	32158,
	2	2325.07	3.58	2325.06	0.0102	4.3921	7.9521	306	326	(K)AHKDFGYFYGSSYVAAPDSSR(T)		47.6709	PLGS Databank Search	215234	Pass One Match	26	b4b5b6b7b11b11°b12b12°b13b13°b14b15b16y2y3y4y5y5°y6y7y8y9y10y11y12y21	4.1225	0.0134	32158,
	2	2042.15	3.72	2042.14	0.0092	4.505	7.871	81	99	(R)TPLPADAPVLEQVSALHKR(I)		52.4663	PLGS Databank Search	142075	Pass One Match	20	b1°b2b3b6b7b7°b9y1y2y3y4y5y6y7y8y9y10y12y16y19	3.6718	0.0164	32158,
	2	1154.53	1.98	1154.53	0.0019	1.6412	7.8517	349	357	(R)QMNDVWSFK(M)		52.511	PLGS Databank Search	95360	Pass One Match	17	b1b2*b3*b4*b4°b5°b9y1y2y3y4y6y7y7*y8y9y9*	3.7948	0.0139	32158,
	2	1170.53	2	1170.52	0.0027	2.3023	7.8118	349	357	(R)QMNDVWSFK(M)	Oxidation M (2)	47.4676	PLGS Databank Search	29684	Variable Modification	11	b2*b4*b9y1y2y3y4y5y6y7y9	1.8514	0.007	32158,
	2	2164.03	2.94	2164.02	0.0151	6.9763	7.7686	131	149	(R)EKLPWTEFAESAEDGPTTR(F)		57.612	PLGS Databank Search	479880	Missed Cleavage	39	b2b2°b3b3°b5b5°b6b7b7°b8b9b10b10°b11b11°b12b12°b13b14b19b19°y1y2y4y5y6y7y7°y8y9y9°y10y10°y11y11°y12y16y16°y19	5.1232	0.0283	32158,
	2	1418.82	2.97	1418.81	0.0102	7.1721	7.7606	16	27	(K)HLPLADLQEVKR(I)		41.6607	PLGS Databank Search	192949	Pass Two Match	16	b1b2b4b6y1y2y3y4y5y5*y6y7y8y9y10y12	4.91	0.0267	32158,
	2	1786.98	2.91	1786.97	0.0092	5.1623	7.7257	368	383	(R)ELAEAVKPNYSPTVIR(E)		43.4215	PLGS Databank Search	108255	Pass One Match	19	b2b2°b3b3°b4°b5°b9°y1y4y5y7y8y9y9*y10y13y13°y14y16	2.3469	0.0107	32158,
	2	1065.56	1.97	1065.55	0.004	3.7425	7.6661	228	236	(K)IAVNICYGR(H)	Carbamidomethyl C (6)	42.4756	PLGS Databank Search	63464	Pass One Match	9	b2y3y4y5y6y6*y7y8y9	4.0852	0.0079	32158,
	2	2982.34	3	2982.33	0.0104	3.5039	7.3028	202	227	(R)VGDFNESTYYMEGNLGHPVFETQFGK(I)	Oxidation M (11)	58.0021	PLGS Databank Search	128980	Variable Modification	18	b3b5b5*b6b6*b26y9y9*y14y16y16°y17y18y19y20y21y22y26	7.3577	0.0116	32158,
	2	1772.8	3.38	1772.79	0.0079	4.4821	6.8909	289	304	(R)VGEEHFPHEFTSGDGK(K)		35.5294	PLGS Databank Search	155408	Pass One Match	9	b1b2b6y1y2y6y10y15y16	7.6113	0.0279	32158,
	2	1906.89	2.5	1906.88	0.0057	2.9644	6.7179	133	149	(K)LPWTEFAESAEDGPTTR(F)		60.0798	PLGS Databank Search	142346	Pass One Match	10	b5b6b9°b17y1y4y5y6y7y7°	3.9445	0.0463	32158,
	2	1299.7	2	1299.69	0.0057	4.3809	6.6887	37	49	(K)LDLPGSALEAASR(G)		51.9957	PLGS Databank Search	21184	Pass One Match	4	b2y6y9y10	7.5958	0.0193	32158,
	2	1427.79	2.71	1427.79	0.0048	3.3835	6.4492	36	49	(R)KLDLPGSALEAASR(G)		47.2025	PLGS Databank Search	417514	Missed Cleavage	7	b4b4°b6b7°y4y5y9	2.7574	0.0262	32158,
	2	1095.61	2	1095.6	0.0023	2.1436	0	36	46	(R)KLDLPGSALEA(A)		47.1889	PLGS Databank Search	4970	In Source Fragment	4	b4b4°b6b7°	3.4512	0.0259	32158,
	2	1253.68	2	1253.67	0.0034	2.7172	0	36	48	(R)KLDLPGSALEAAS(R)		47.2007	PLGS Databank Search	1573	In Source Fragment	6	b2b3°b4b4°b6b7°	2.924	0.0261	32158,
	2	1409.78	3	1409.77	0.003	2.1248	0	36	49	(R)KLDLPGSALEAASR(G)		47.1966	PLGS Databank Search	6871	Neutral Loss (H2O)	4	b1y1y3y5°	4.5722	0.0339	32158,
	2	1007.54	2	1007.53	0.0015	1.525	0	157	165	(K)KHEMVVVSP(I)		44.3603	PLGS Databank Search	1560	In Source Fragment	10	b3b3°b4b5b5°b6b6°b7y1y2°	2.0029	0.0281	32158,
	2	1764.81	3	1764.8	0.0064	3.5984	0	306	321	(K)AHKDFGYFYGSSYVAA(P)		47.6701	PLGS Databank Search	3608	In Source Fragment	14	b2b4b5b6b7b11b11°b12b12°b13b13°b14b15b16	3.6485	0.013	32158,
	2	1024.57	2	1024.57	0.0023	2.2083	0	36	45	(R)KLDLPGSALE(A)		47.1921	PLGS Databank Search	6348	In Source Fragment	5	b4b4°b6b7°y2°	3.2039	0.0225	32158,
Accession	OK	Precursor MH+ (Da)	z	Peptide MH+ (Da)	MH+ Error (Da)	MH+ Error (ppm)	Score	Start	End	Sequence	Modifications	Retention Time (min)	Query Tool	Intensity	Peptide Type	Products	BY Matches	Products RMS Mass Error (ppm)	Products RMS RT Error (min)	Protein ID
XP_008248783.1	2	1351.71	2	1351.71	0.0013	0.9823	6.9091	226	237	(R)SIVVANYEESIK(M)		45.5312	PLGS Databank Search	30517	Pass One Match	10	b2b3b4y5y6y7y8y9y10y12	3.4746	0.0088	17823,
	2	1489.74	2	1489.74	0.0033	2.2379	6.8472	285	297	(R)GMEFLAVPATYYK(Q)		62.329	PLGS Databank Search	16974	Pass One Match	10	b2b3b5b6b7y6y7y8y9y10	1.54	0.0099	17823,
	2	1374.74	2	1374.74	0.0067	4.9085	6.7189	310	321	(R)VTESIDVLEELK(I)		59.6112	PLGS Databank Search	64563	Pass One Match	16	b2b2°b3°b4°b5°b12y2y3y4y5y6y7y9y10y11y12	4.2785	0.0168	17823,
	2	1771.98	2.52	1771.97	0.006	3.3815	6.6039	64	80	(K)QGQIVFVLSSALNPGNK(E)		67.6133	PLGS Databank Search	65586	Pass One Match	15	b3b3*b4b5b5*b6b17y4y5y6y8y10y11y12y17	2.4697	0.0377	17823,
	2	1083.53	2	1083.53	0.0041	3.8032	6.5961	40	48	(K)MGFEPLAYR(G)		52.3635	PLGS Databank Search	15475	Pass One Match	7	b2b3y3y5y6y8y9	2.8381	0.0068	17823,
	2	1223.61	2	1223.61	6.0E-4	0.4837	6.555	156	166	(R)FLPGFEAPMSK(D)		54.3791	PLGS Databank Search	16291	Pass One Match	6	y2y4y7y8y9y11	2.8952	0.0096	17823,
	2	1923	2.89	1922.99	0.0117	6.0748	6.5146	133	149	(K)FAVLQTYGDTTHTLVEK(M)		50.9871	PLGS Databank Search	60504	Pass Two Match	14	b2b3y1y2y2°y5y10y11y12y13y13°y14y15y17	4.3966	0.0069	17823,
	2	1505.74	2	1505.73	0.0038	2.5462	6.4575	285	297	(R)GMEFLAVPATYYK(Q)	Oxidation M (2)	55.0978	PLGS Databank Search	4933	Variable Modification	5	b7y6y8y9y13	3.1113	0.0077	17823,
	2	2069.97	2.93	2069.96	0.0108	5.2136	6.3945	209	225	(R)FWSVDDTQVHTEYSSLR(S)		52.3006	PLGS Databank Search	32761	Pass One Match	9	b2y5y7y8y13y15y15°y16y17	2.4043	0.0134	17823,
	2	1081.55	2	1081.55	0.0032	2.9669	6.3679	238	247	(K)MPINEPAPGR(K)		32.0278	PLGS Databank Search	14572	Pass One Match	7	b5*y3y5y7y8y9y10	2.1654	0.0115	17823,
	2	1135.54	2	1135.54	0.0047	4.1151	6.2961	370	378	(K)AFEEEQNLR(G)		32.4108	PLGS Databank Search	14479	Pass One Match	7	b2y4y5y6y7y7°y9	3.1436	0.0049	17823,
	1	2290.16	2.96	2290.15	0.0129	5.617	5.9949	250	270	(K)SQIQEYVDYNGGAGVQHIALK(T)		50.8176	PLGS Databank Search	29540	Pass Two Match	6	b2b3y8y18y19y21	2.9073	0.0079	17823,
Accession	OK	Precursor MH+ (Da)	z	Peptide MH+ (Da)	MH+ Error (Da)	MH+ Error (ppm)	Score	Start	End	Sequence	Modifications	Retention Time (min)	Query Tool	Intensity	Peptide Type	Products	BY Matches	Products RMS Mass Error (ppm)	Products RMS RT Error (min)	Protein ID
NP_001075778.1	2	1428.8	2.11	1428.79	0.0059	4.1041	6.5744	274	286	(R)ESLALLVEQGLEK(S)		66.5977	PLGS Databank Search	39546	Pass One Match	20	b2b2°b3b3°b4b4°b5b5°b6°y2y4y5y5*y6y7y8y9y10y10*y13	5.0858	0.0087	384,
	2	1206.72	2	1206.72	0.0038	3.1622	6.481	5	15	(R)QLLVAPPEALR(K)		52.5841	PLGS Databank Search	40700	Pass One Match	11	b2b3b3*b4*y3y5y6y7y8y9y11	1.2508	0.0049	384,
	2	1211.62	2	1211.62	0.0034	2.7681	6.0608	62	71	(K)QGIQYAFQTR(N)		42.6217	PLGS Databank Search	21058	Pass One Match	9	b2b3b3*y4y5y6y7y7*y10	3.5738	0.0072	384,
	1	1074.58	2	1074.57	0.0056	5.2345	5.7784	361	370	(R)IGLLGCNATR(E)	Carbamidomethyl C (6)	41.7029	PLGS Databank Search	13178	Pass One Match	6	b2b3y6y7y9y10	6.3612	0.0104	384,
	1	1755.95	3.28	1755.94	0.0108	6.1459	5.6043	259	273	(R)MYHHTTPVIGIFALR(E)		57.8231	PLGS Databank Search	20847	Pass Two Match	5	y1y4y6y7y15	4.6725	0.0122	384,
	1	1617.86	2	1617.85	0.0085	5.2773	5.2937	210	225	(K)ALNAPPGTSLISFSDK(A)		55.9037	PLGS Databank Search	5247	Pass One Match	5	b12°y8y8°y12y16	8.6501	0.0107	384,
Accession	OK	Precursor MH+ (Da)	z	Peptide MH+ (Da)	MH+ Error (Da)	MH+ Error (ppm)	Score	Start	End	Sequence	Retention Time (min)	Query Tool	Intensity	Peptide Type	Products	BY Matches	Products RMS Mass Error (ppm)	Products RMS RT Error (min)	Protein ID
XP_017197955.1	2	1432.77	2	1432.77	0.0035	2.4281	6.0096	480	492	(K)AISPFDVQIIDSK(G)	60.4685	PLGS Databank Search	28469	Pass One Match	12	b2b3y2y3y4y6y7y8y9y10y11y13	2.5932	0.0092	3503,
	1	1774.94	2.96	1774.93	0.0088	4.9635	5.2634	567	583	(R)IGPTEVENALAEHPAVK(E)	49.4698	PLGS Databank Search	42080	Pass One Match	5	y4y7y15y16y17	1.762	0.0226	3503,
	1	1350.72	2	1350.72	0.0037	2.717	5.0163	411	421	(R)MILQQNFTSLR(F)	53.6662	PLGS Databank Search	5695	Pass One Match	4	y7y8y9y11	4.8557	0.0081	3503,
	0	1224.55	2	1224.55	0.0043	3.4942	4.7867	556	566	(R)DDDVINASGYR(I)	36.7607	PLGS Databank Search	5813	Pass One Match	4	b3y6y7y11	3.0764	0.0237	3503,
	0	1234.6	2	1234.59	0.0046	3.7388	4.6334	584	595	(K)ESAVVSSPDTSR(G)	24.8683	PLGS Databank Search	7135	Pass One Match	3	b3°y7y8	3.1707	0.0264	3503,

## Sheet: Band S8
Table 2. Proteins identified in gel bands submitted to trypsin digestion and MS/MS analysis.
Identification was performed with the use of the ProteinLynx Global Server 2.4 software (Waters)
OK column indicates whether the protein or peptide match has been determined as good (2), possible (1) or poor (0).
	OK	Accession	Entry	Description	mW (Da)	pI (pH)	PLGS Score	Peptides	Theoretical Peptides	Coverage (%)	Precursor RMS Mass Error (ppm)	Products	Digest Peptides	Modified Peptides	Products RMS Mass Error (ppm)	Products RMS RT Error (min)	Amount (fmol)	Amount (ngrams)	Protein ID
	2	not available	not available	Rabbit HSD17B14 protein retrieved from the Transcriptome Shotgun Assembly (TSA) Database (GBCH01173099.1)	28305	6.3591	18144.8	29	21	75.5556	2.965	428	18	1	3.9243	0.0133463	0	0	0
	2	XP_008250588.1	XP_008250588.1	PREDICTED branched chain amino acid aminotransferase mitochondrial isoform X1 Oryctolagus cunicul	65967	7.9259	10831.5	19	43	24.4147	2.8749	243	12	0	3.4064	0.0137819	0	0	17077
Peptides
Accession	OK	Precursor MH+ (Da)	z	Peptide MH+ (Da)	MH+ Error (Da)	MH+ Error (ppm)	Score	Start	End	Sequence	Modifications	Retention Time (min)	Query Tool	Intensity	Peptide Type	Products	BY Matches	Products RMS Mass Error (ppm)	Products RMS RT Error (min)	Protein ID
not available	2	1355.67	1.9	1355.67	0.0033	2.4334	9.1006	257	270	(K)AGPSTPVEVPDLSS(-)		51.1258	PLGS Databank Search	626590	Pass One Match	36	b2b3b4b4°b5b5°b6°b7b7°b8b8°b9b9°b10b11b11°b12b12°b13b14°y1y2y2°y3y3°y4y4°y5y5°y6y6°y7y9y9°y10y14	3.5012	0.0069	0,
Rabbit HSD17B14	2	1779.96	2.02	1779.96	-3.0E-4	-0.1877	8.9429	109	123	(R)ELLELNLLGTYTLCK(L)	Carbamidomethyl C (14)	74.0803	PLGS Databank Search	131382	Pass One Match	31	b2b3b3°b4b4°b5b5°b6b6*b6°b7b7°b8b8*b9b15y2y3y4y5y6y7y7°y8y8°y9y10y11y12y13y15	3.6375	0.0076	0,
	2	2850.39	3	2850.38	0.0086	3.0343	8.8304	83	108	(R)LDCVVNNAGSHPPLQPLEETTAQGFR(E)	Carbamidomethyl C (3)	53.6897	PLGS Databank Search	883222	Pass One Match	46	b2b3b4b5b6b7b7*b8b11b11*b14b14*b15b15*b16b18b18*b19b20b23b26b26*y1y3y4y5y7y8y9y10y11y11°y15y17y18y19y20y20*y21y21*y22y22°y23y24y25y26	3.8461	0.0146	0,
	2	2470.38	2.81	2470.37	0.0097	3.9269	8.8014	134	158	(R)GNIINISSLVGAVGQLQGVPYAATK(G)		78.5911	PLGS Databank Search	1125064	Pass One Match	46	b2b2*b3b4b5b5*b6b6*b7*b7°b8*b8°b9b9°b10b10*b10°b11b11*b12b12*b14b15b15°b16b18b19y1y2y3y4y5y6y6°y7y8y9y9*y10y12y12*y14y15y16y22y25	4.3885	0.0124	0,
	2	2713.49	2	2713.5	-0.0083	-3.0728	8.6879	132	158	(R)SRGNIINISSLVGAVGQLQGVPYAATK(G)		73.6082	PLGS Databank Search	23154	Missed Cleavage	41	b5b6b7b8b10b10°b11b11°b12b13b14b14°b15b15°b16b17b18b19b20b20°b21b23b24b26b27y1y2y3y4y6y6°y8y9y10y11y12y12°y13y14y15y16	6.5112	0.0153	0,
	2	1321.68	2	1321.67	0.0035	2.6813	8.6525	167	178	(K)ALALDESQYGVR(V)		43.447	PLGS Databank Search	1278600	Pass One Match	26	b2b3b4b5b6b8b9b10b11b12y1y3y4y5y5*y6y6*y7y7°y8y8°y9y10y10*y11y12	3.8498	0.0209	0,
	2	2818.44	2.89	2818.43	0.0073	2.579	8.6244	179	203	(R)VNCISPGNIWTPLWQELAALAPDPR(A)	Carbamidomethyl C (3)	93.9413	PLGS Databank Search	131560	Pass One Match	27	b3b4b5b8b9b10b11b16b17b18b19b20b21y2y4y5y6y7y8y9y10y11y14y15y20y21y25	1.7166	0.013	0,
	2	1029.52	1.99	1029.51	0.0031	3.0197	8.3207	208	217	(R)EGAMAQPLGR(M)		30.1333	PLGS Databank Search	530235	Pass One Match	17	b2b2°b3b4b4°b5°y2y3y4y5y5*y6y6*y7y8y9y10	2.488	0.0197	0,
	2	1011.56	2.36	1011.56	0.0011	1.1179	8.2523	71	79	(R)ALLSDTVHR(F)		31.4341	PLGS Databank Search	199470	Pass One Match	8	b2y1y3y4y5y6y7y9	2.9977	0.0073	0,
	2	858.47	1.95	858.468	0.0017	2.0302	8.0924	48	54	(R)ALEQELR(R)		29.9523	PLGS Databank Search	446328	Pass One Match	12	b2y1y2y3y3°y4y4*y4°y5y5°y6y7	3.1868	0.015	0,
	2	714.428	1.85	714.426	0.0019	2.6593	7.999	20	27	(R)GIGAGIAR(A)		28.3453	PLGS Databank Search	157184	Pass One Match	6	b2b4y4y5y6y8	3.5275	0.0054	0,
	2	1045.51	1.95	1045.51	0.002	1.9214	7.9889	208	217	(R)EGAMAQPLGR(M)	Oxidation M (4)	23.2088	PLGS Databank Search	64895	Variable Modification	13	b2b2°b3b3°b4°b5°y2y3y4y5y5*y6y10	2.9557	0.0057	0,
	2	605.378	1.72	605.377	6.0E-4	1.0602	7.9816	56	60	(R)AVFIR(C)		31.7363	PLGS Databank Search	50011	Pass One Match	5	b2b3y3y4y5	3.8406	0.0104	0,
	2	1908.92	2.92	1908.91	0.0084	4.3804	7.9516	28	44	(R)AFVDSGAQVVICDKDER(G)	Carbamidomethyl C (12)	42.8546	PLGS Databank Search	123098	Pass One Match	13	b2y2y4y5y6y7y8y9y10y13y14y15y17	2.4728	0.0063	0,
	2	871.54	1.95	871.536	0.0045	5.1884	7.9486	11	19	(K)VVVVTGAAR(G)		27.4865	PLGS Databank Search	621712	Pass One Match	10	b3y3y4y5y5°y6y6°y7y8y9	2.7219	0.0113	0,
	2	819.525	2.61	819.52	0.0049	5.9374	7.5772	124	130	(K)LALPHLR(R)		42.9392	PLGS Databank Search	261595	Pass Two Match	7	b2y1y2y3y4y6y7	3.5768	0.0166	0,
	2	1278.58	2.81	1278.57	0.0057	4.4384	7.5122	61	70	(R)CDVTREEDVR(A)	Carbamidomethyl C (1)	22.8839	PLGS Databank Search	263795	Pass One Match	10	b2b8y1y2y3y4y5y5°y8y10	3.9274	0.0113	0,
	2	3210.59	3.82	3210.57	0.0184	5.7186	7.0578	80	108	(R)FGRLDCVVNNAGSHPPLQPLEETTAQGFR(E)	Carbamidomethyl C (6)	57.476	PLGS Databank Search	27577	Missed Cleavage	4	b18y6y9y29	3.6594	0.0087	0,
	2	544.321	1	544.32	8.0E-4	1.5209	0	22	27	(I)GAGIAR(A)		28.3484	PLGS Databank Search	19197	In Source Fragment	7	b2b3y1y2y4y5y6	4.4512	0.008	0,
	2	416.262	1	416.262	6.0E-4	1.4554	0	24	27	(A)GIAR(A)		28.3473	PLGS Databank Search	3565	In Source Fragment	2	b3y4	4.8588	0.0106	0,
	2	674.347	1	674.347	0	0.0309	0	50	54	(L)EQELR(R)		29.94	PLGS Databank Search	1995	In Source Fragment	9	b2*b3°y3y3°y4y4*y4°y5y5°	2.6512	0.0266	0,
	2	435.271	1	435.271	-4.0E-4	-0.9882	0	58	60	(V)FIR(C)		31.7353	PLGS Databank Search	43503	In Source Fragment	3	y1y2y3	3.5553	0.0117	0,
	2	940.519	2.25	940.521	-0.002	-2.0788	0	72	79	(A)LLSDTVHR(F)		31.426	PLGS Databank Search	4217	In Source Fragment	6	y2y3y4y5y6y7	3.3218	0.0075	0,
	2	714.351	2	714.353	-0.0022	-3.1177	0	74	79	(L)SDTVHR(F)		31.4221	PLGS Databank Search	3898	In Source Fragment	7	b2b3b3°y3y4y5y6	2.455	0.0138	0,
	2	1011.51	2	1011.5	0.0031	3.0386	0	208	217	(R)EGAMAQPLGR(M)		30.1316	PLGS Databank Search	1737	Neutral Loss (H2O)	0		0	0	0,
	2	838.428	1	838.431	-0.0023	-2.7545	0	257	265	(K)AGPSTPVEV(P)		51.1183	PLGS Databank Search	3590	In Source Fragment	16	b3b4b4°b5b5°b6°b7b7°b8b8°b9b9°y2°y5°y7°y8°	4.0609	0.0111	0,
	2	1337.66	2	1337.66	0.0018	1.3184	0	257	270	(K)AGPSTPVEVPDLSS(-)		51.1238	PLGS Databank Search	2241	Neutral Loss (H2O)	0		0	0	0,
	2	518.245	1	518.246	-4.0E-4	-0.7104	0	266	270	(V)PDLSS(-)		51.117	PLGS Databank Search	2621	In Source Fragment	9	b2°b4°b5°y3y3°y4y4°y5y5°	3.8582	0.0095	0,
	2	673.4	1	673.399	0.001	1.559	0	13	19	(V)VVTGAAR(G)		27.4904	PLGS Databank Search	6928	In Source Fragment	11	b2b4°y1y2y3y4y5y5°y6y6°y7	3.8732	0.0143	0,
Accession	OK	Precursor MH+ (Da)	z	Peptide MH+ (Da)	MH+ Error (Da)	MH+ Error (ppm)	Score	Start	End	Sequence	Modifications	Retention Time (min)	Query Tool	Intensity	Peptide Type	Products	BY Matches	Products RMS Mass Error (ppm)	Products RMS RT Error (min)	Protein ID
XP_008250588.1	2	1779.96	2.02	1779.96	-3.0E-4	-0.1877	8.9429	109	123	(R)ELLELNLLGTYTLCK(L)	Carbamidomethyl C (14)	74.0803	PLGS Databank Search	0	Pass One Match	31	b2b3b3°b4b4°b5b5°b6b6*b6°b7b7°b8b8*b9b15y2y3y4y5y6y7y7°y8y8°y9y10y11y12y13y15	3.6375	0.0076	17077,
	2	2850.39	3	2850.38	0.0086	3.0343	8.8304	83	108	(R)LDCVVNNAGSHPPLQPLEETTAQGFR(E)	Carbamidomethyl C (3)	53.6897	PLGS Databank Search	0	Pass One Match	46	b2b3b4b5b6b7b7*b8b11b11*b14b14*b15b15*b16b18b18*b19b20b23b26b26*y1y3y4y5y7y8y9y10y11y11°y15y17y18y19y20y20*y21y21*y22y22°y23y24y25y26	3.8461	0.0146	17077,
	2	1321.68	2	1321.67	0.0035	2.6813	8.6525	167	178	(K)ALALDESQYGVR(V)		43.447	PLGS Databank Search	0	Pass One Match	26	b2b3b4b5b6b8b9b10b11b12y1y3y4y5y5*y6y6*y7y7°y8y8°y9y10y10*y11y12	3.8498	0.0209	17077,
	2	2818.44	2.89	2818.43	0.0073	2.579	8.6244	179	203	(R)VNCISPGNIWTPLWQELAALAPDPR(A)	Carbamidomethyl C (3)	93.9413	PLGS Databank Search	0	Pass One Match	27	b3b4b5b8b9b10b11b16b17b18b19b20b21y2y4y5y6y7y8y9y10y11y14y15y20y21y25	1.7166	0.013	17077,
	2	1011.56	2.36	1011.56	0.0011	1.1179	8.2523	71	79	(R)ALLSDTVHR(F)		31.4341	PLGS Databank Search	0	Pass One Match	8	b2y1y3y4y5y6y7y9	2.9977	0.0073	17077,
	2	858.47	1.95	858.468	0.0017	2.0302	8.0924	48	54	(R)ALEQELR(G)		29.9523	PLGS Databank Search	0	Pass One Match	12	b2y1y2y3y3°y4y4*y4°y5y5°y6y7	3.1868	0.015	17077,
	2	714.428	1.85	714.426	0.0019	2.6593	7.999	20	27	(R)GIGAGIAR(A)		28.3453	PLGS Databank Search	0	Pass One Match	6	b2b4y4y5y6y8	3.5275	0.0054	17077,
	2	605.378	1.72	605.377	6.0E-4	1.0602	7.9816	56	60	(G)AVFIR(C)		31.7363	PLGS Databank Search	0	Pass One Match	5	b2b3y3y4y5	3.8406	0.0104	17077,
	2	1908.92	2.92	1908.91	0.0084	4.3804	7.9516	28	44	(R)AFVDSGAQVVICDKDER(G)	Carbamidomethyl C (12)	42.8546	PLGS Databank Search	0	Pass One Match	13	b2y2y4y5y6y7y8y9y10y13y14y15y17	2.4728	0.0063	17077,
	2	871.54	1.95	871.536	0.0045	5.1884	7.9486	11	19	(K)VVVVTGAAR(G)		27.4865	PLGS Databank Search	0	Pass One Match	10	b3y3y4y5y5°y6y6°y7y8y9	2.7219	0.0113	17077,
	2	1278.58	2.81	1278.57	0.0057	4.4384	7.5122	61	70	(R)CDVTREEDVR(A)	Carbamidomethyl C (1)	22.8839	PLGS Databank Search	0	Pass One Match	10	b2b8y1y2y3y4y5y5°y8y10	3.9274	0.0113	17077,
	2	3210.59	3.82	3210.57	0.0184	5.7186	7.0578	80	108	(R)FGRLDCVVNNAGSHPPLQPLEETTAQGFR(E)	Carbamidomethyl C (6)	57.476	PLGS Databank Search	0	Missed Cleavage	4	b18y6y9y29	3.6594	0.0087	17077,
	2	544.321	1	544.32	8.0E-4	1.5209	0	22	27	(I)GAGIAR(A)		28.3484	PLGS Databank Search	0	In Source Fragment	7	b2b3y1y2y4y5y6	4.4512	0.008	17077,
	2	416.262	1	416.262	6.0E-4	1.4554	0	24	27	(A)GIAR(A)		28.3473	PLGS Databank Search	0	In Source Fragment	2	b3y4	4.8588	0.0106	17077,
	2	674.347	1	674.347	0	0.0309	0	50	54	(L)EQELR(G)		29.94	PLGS Databank Search	0	In Source Fragment	9	b2*b3°y3y3°y4y4*y4°y5y5°	2.6512	0.0266	17077,
	2	435.271	1	435.271	-4.0E-4	-0.9882	0	58	60	(V)FIR(C)		31.7353	PLGS Databank Search	0	In Source Fragment	3	y1y2y3	3.5553	0.0117	17077,
	2	940.519	2.25	940.521	-0.002	-2.0788	0	72	79	(A)LLSDTVHR(F)		31.426	PLGS Databank Search	0	In Source Fragment	6	y2y3y4y5y6y7	3.3218	0.0075	17077,
	2	714.351	2	714.353	-0.0022	-3.1177	0	74	79	(L)SDTVHR(F)		31.4221	PLGS Databank Search	0	In Source Fragment	7	b2b3b3°y3y4y5y6	2.455	0.0138	17077,
	2	673.4	1	673.399	0.001	1.559	0	13	19	(V)VVTGAAR(G)		27.4904	PLGS Databank Search	0	In Source Fragment	11	b2b4°y1y2y3y4y5y5°y6y6°y7	3.8732	0.0143	17077,

## Sheet: Band S9
Table 2. Proteins identified in gel bands submitted to trypsin digestion and MS/MS analysis.
Identification was performed with the use of the ProteinLynx Global Server 2.4 software (Waters)
OK column indicates whether the protein or peptide match has been determined as good (2), possible (1) or poor (0).
	OK	Accession	Entry	Description	mW (Da)	pI (pH)	PLGS Score	Peptides	Theoretical Peptides	Coverage (%)	Precursor RMS Mass Error (ppm)	Products	Digest Peptides	Modified Peptides	Products RMS Mass Error (ppm)	Products RMS RT Error (min)	Amount (fmol)	Amount (ngrams)	Protein ID
	2	not available	not available	Rabbit HSD17B14 protein retrieved from the Transcriptome Shotgun Assembly (TSA) Database (GBCH01173099.1)	28305	6.3591	11362.9	16	21	55.1852	3.3207	301	13	1	4.3564	0.0137776	0	0	0
	2	XP_008250588.1	XP_008250588.1	PREDICTED branched chain amino acid aminotransferase mitochondrial isoform X1 Oryctolagus cunicul	65967	7.9259	6047.61	9	43	16.388	3.4907	134	8	0	3.5332	0.0144853	0	0	17077
	2	XP_002718623.1	XP_002718623.1	PREDICTED 4 hydroxy 2 oxoglutarate aldolase mitochondrial isoform X1 Oryctolagus cuniculus	35258	8.5774	5279.93	10	25	42.5076	3.3024	162	9	1	3.4712	0.0156316	0	0	33739
	2	XP_002720762.1	XP_002720762.1	PREDICTED S formylglutathione hydrolase isoform X2 Oryctolagus cuniculus	31289	6.5361	4551.67	9	16	46.0714	3.3376	113	9	1	4.5395	0.0112554	0	0	32828
	2	XP_002710008.1	XP_002710008.1	PREDICTED ketohexokinase isoform X3 Oryctolagus cuniculus	32642	5.6829	3051.98	8	21	25.8389	3.2179	118	7	0	4.7411	0.0087761	0	0	37397
	2	XP_002719410.1	XP_002719410.1	PREDICTED keratin type I cytoskeletal 10 isoform X1 Oryctolagus cuniculus	60824	4.8743	427.611	10	40	16.2437	4.4065	80	10	0	4.8059	0.0105924	0	0	33417
	2	XP_002711050.1	XP_002711050.1	PREDICTED keratin type II cytoskeletal 1 Oryctolagus cuniculus	63557	8.3121	347.811	5	46	8.7662	4.5511	48	5	0	5.1415	0.0101101	0	0	36898
	1	XP_008272146.1	XP_008272146.1	PREDICTED caspase 3 isoform X1 Oryctolagus cuniculus	31717	6.0815	232.479	3	27	11.5108	4.7624	22	3	0	6.3407	0.0149733	0	0	30530
	1	XP_008265263.1	XP_008265263.1	PREDICTED omega amidase NIT2 isoform X2 Oryctolagus cuniculus	31298	6.4905	190.981	5	22	25.7951	1.9496	25	5	0	5.8879	0.0174384	0	0	23387
	1	XP_002711048.1	XP_002711048.1	PREDICTED keratin type II cytoskeletal 5 isoform X1 Oryctolagus cuniculus	62242	7.9156	107.488	1	41	2.0408	2.2083	13	1	0	2.7548	0.0171082	0	0	36901
Peptides
Accession	OK	Precursor MH+ (Da)	z	Peptide MH+ (Da)	MH+ Error (Da)	MH+ Error (ppm)	Score	Start	End	Sequence	Modifications	Retention Time (min)	Query Tool	Intensity	Peptide Type	Products	BY Matches	Products RMS Mass Error (ppm)	Products RMS RT Error (min)	Protein ID
not available	2	2850.39	3.01	2850.38	0.0055	1.9467	8.6421	83	108	(R)LDCVVNNAGSHPPLQPLEETTAQGFR(E)	Carbamidomethyl C (3)	54.0148	PLGS Databank Search	341812	Pass One Match	38	b2b3b4b5b6b7b8*b11b14b15b15*b17b18b19b23b26y3y5y6y7y8y9y10y11y12y15y17y18y19y20y21y21*y22y22*y23y24y25y26	3.6261	0.0109	0,
Rabbit HSD17B14	2	2470.38	2.82	2470.37	0.0124	5.0198	8.6329	134	158	(R)GNIINISSLVGAVGQLQGVPYAATK(G)		78.8533	PLGS Databank Search	689137	Pass One Match	55	b2b3b4b5b5*b6b6*b7b7*b8b8*b8°b9b9*b9°b10b10*b10°b11b12b13b13*b14b15b16b17b18b19y1y2y3y4y5y6y6°y7y8y9*y9°y10y11y11°y12y12*y13y14y15y16y18y19y20y21*y22y25y25*	5.4656	0.0147	0,
	2	1355.67	1.95	1355.67	0.0041	3.0235	8.538	257	270	(K)AGPSTPVEVPDLSS(-)		51.2743	PLGS Databank Search	358851	Pass One Match	27	b3b4b4°b5b5°b7b7°b8b8°b9b9°b11b12b12°b13y1y2y2°y3y3°y5y5°y6y7y9y9°y14	3.4621	0.0112	0,
	2	2713.51	2.98	2713.5	0.0116	4.2609	8.494	132	158	(R)SRGNIINISSLVGAVGQLQGVPYAATK(G)		73.6373	PLGS Databank Search	381219	Missed Cleavage	43	b5b6b7b8b9°b10b10°b11b11°b12b13b13*b14b14°b15b16b17b18b19b20b21b23b24b26b27y2y3y4y5y6y6°y7y7°y8y9y10y11y11°y12y13y15y16y27	6.2024	0.0116	0,
	2	1779.96	2.02	1779.96	0.0043	2.3966	8.2974	109	123	(R)ELLELNLLGTYTLCK(L)	Carbamidomethyl C (14)	74.1208	PLGS Databank Search	88741	Pass One Match	24	b2b3b3°b4b4°b5b6b6*b7b7°b8b15y2y3y4y5y6y7y8y8°y9y11y12y15	3.3063	0.0109	0,
	2	871.538	1.95	871.536	0.0022	2.5493	8.1266	11	19	(K)VVVVTGAAR(G)		27.9144	PLGS Databank Search	270137	Pass One Match	11	b2b3y1y2y4y5y6y6°y7y8y9	1.9416	0.0093	0,
	2	858.469	1.95	858.468	0.0012	1.4478	8.0701	48	54	(R)ALEQELR(R)		30.2812	PLGS Databank Search	139455	Pass One Match	12	b2y1y2y3y3°y4y4*y4°y5y5°y6y7	3.0158	0.008	0,
	2	1321.68	1.99	1321.67	0.0054	4.1189	8.0363	167	178	(K)ALALDESQYGVR(V)		43.9244	PLGS Databank Search	393248	Pass One Match	20	b2b3b4b5b6b8y3y4y5y5*y6y7y7°y8y8*y9y9°y10y10*y12	3.9711	0.0246	0,
	2	1029.52	1.98	1029.51	0.0027	2.6312	7.8691	208	217	(R)EGAMAQPLGR(M)		30.4012	PLGS Databank Search	118133	Pass One Match	13	b2b2°b4°b5°y2y4y5y5*y6y6*y7y8y9	1.3898	0.0122	0,
	2	1011.56	2.6	1011.56	0.0032	3.1939	7.7228	71	79	(R)ALLSDTVHR(F)		31.97	PLGS Databank Search	150745	Pass One Match	9	b2y1y2y3y4y5y6y7y9	2.1625	0.0224	0,
	2	1908.93	2.89	1908.91	0.0142	7.4188	7.3344	28	44	(R)AFVDSGAQVVICDKDER(G)	Carbamidomethyl C (12)	43.144	PLGS Databank Search	92627	Pass Two Match	11	b2y2y4y6y7y8y9y13y14y15y17	5.69	0.0113	0,
	2	1045.51	2	1045.51	0.0027	2.5909	7.3162	208	217	(R)EGAMAQPLGR(M)	Oxidation M (4)	23.3248	PLGS Databank Search	24284	Variable Modification	7	b2b4°y2y4y5y6y10	2.4823	0.0125	0,
	2	3210.58	3.84	3210.57	0.0059	1.8252	6.8749	80	108	(R)FGRLDCVVNNAGSHPPLQPLEETTAQGFR(E)	Carbamidomethyl C (6)	57.4388	PLGS Databank Search	17512	Missed Cleavage	4	b18y8y9y29	3.0359	0.0135	0,
	2	838.43	1	838.431	-5.0E-4	-0.6076	0	257	265	(K)AGPSTPVEV(P)		51.2758	PLGS Databank Search	2591	In Source Fragment	14	b3b4b4°b5b5°b7b7°b8b8°b9b9°y2°y5°y7°	4.1953	0.015	0,
	2	518.245	1	518.246	-3.0E-4	-0.5174	0	266	270	(V)PDLSS(-)		51.2754	PLGS Databank Search	1877	In Source Fragment	8	b2°b4b4°b5°y3y3°y5y5°	3.6094	0.0147	0,
	2	673.401	1	673.399	0.0016	2.45	0	13	19	(V)VVTGAAR(G)		27.9138	PLGS Databank Search	3703	In Source Fragment	5	y4y5y6y6°y7	1.3935	0.0086	0,
Accession	OK	Precursor MH+ (Da)	z	Peptide MH+ (Da)	MH+ Error (Da)	MH+ Error (ppm)	Score	Start	End	Sequence	Modifications	Retention Time (min)	Query Tool	Intensity	Peptide Type	Products	BY Matches	Products RMS Mass Error (ppm)	Products RMS RT Error (min)	Protein ID
XP_008250588.1	2	2850.39	3.01	2850.38	0.0055	1.9467	8.6421	83	108	(R)LDCVVNNAGSHPPLQPLEETTAQGFR(E)	Carbamidomethyl C (3)	54.0148	PLGS Databank Search	0	Pass One Match	38	b2b3b4b5b6b7b8*b11b14b15b15*b17b18b19b23b26y3y5y6y7y8y9y10y11y12y15y17y18y19y20y21y21*y22y22*y23y24y25y26	3.6261	0.0109	17077,
	2	1779.96	2.02	1779.96	0.0043	2.3966	8.2974	109	123	(R)ELLELNLLGTYTLCK(L)	Carbamidomethyl C (14)	74.1208	PLGS Databank Search	0	Pass One Match	24	b2b3b3°b4b4°b5b6b6*b7b7°b8b15y2y3y4y5y6y7y8y8°y9y11y12y15	3.3063	0.0109	17077,
	2	871.538	1.95	871.536	0.0022	2.5493	8.1266	11	19	(K)VVVVTGAAR(G)		27.9144	PLGS Databank Search	0	Pass One Match	11	b2b3y1y2y4y5y6y6°y7y8y9	1.9416	0.0093	17077,
	2	858.469	1.95	858.468	0.0012	1.4478	8.0701	48	54	(R)ALEQELR(G)		30.2812	PLGS Databank Search	0	Pass One Match	12	b2y1y2y3y3°y4y4*y4°y5y5°y6y7	3.0158	0.008	17077,
	2	1321.68	1.99	1321.67	0.0054	4.1189	8.0363	167	178	(K)ALALDESQYGVR(V)		43.9244	PLGS Databank Search	0	Pass One Match	20	b2b3b4b5b6b8y3y4y5y5*y6y7y7°y8y8*y9y9°y10y10*y12	3.9711	0.0246	17077,
	2	1011.56	2.6	1011.56	0.0032	3.1939	7.7228	71	79	(R)ALLSDTVHR(F)		31.97	PLGS Databank Search	0	Pass One Match	9	b2y1y2y3y4y5y6y7y9	2.1625	0.0224	17077,
	2	1908.93	2.89	1908.91	0.0142	7.4188	7.3344	28	44	(R)AFVDSGAQVVICDKDER(G)	Carbamidomethyl C (12)	43.144	PLGS Databank Search	0	Pass Two Match	11	b2y2y4y6y7y8y9y13y14y15y17	5.69	0.0113	17077,
	2	3210.58	3.84	3210.57	0.0059	1.8252	6.8749	80	108	(R)FGRLDCVVNNAGSHPPLQPLEETTAQGFR(E)	Carbamidomethyl C (6)	57.4388	PLGS Databank Search	0	Missed Cleavage	4	b18y8y9y29	3.0359	0.0135	17077,
	2	673.401	1	673.399	0.0016	2.45	0	13	19	(V)VVTGAAR(G)		27.9138	PLGS Databank Search	0	In Source Fragment	5	y4y5y6y6°y7	1.3935	0.0086	17077,
Accession	OK	Precursor MH+ (Da)	z	Peptide MH+ (Da)	MH+ Error (Da)	MH+ Error (ppm)	Score	Start	End	Sequence	Modifications	Retention Time (min)	Query Tool	Intensity	Peptide Type	Products	BY Matches	Products RMS Mass Error (ppm)	Products RMS RT Error (min)	Protein ID
XP_002718623.1	2	2045	2.04	2045	0.0028	1.3471	8.363	71	89	(R)GFVVQGSTGEFPFLTSSER(L)		65.9231	PLGS Databank Search	220713	Pass One Match	32	b2b3b4b5b6b7b8b8°b10b11b11°b14b15b19b19°y1y3y4y5y6y7y8y9y10y11y12y13y14y15y15*y16y19	3.0894	0.0139	33739,
	2	1594.85	2.09	1594.84	0.0036	2.2497	7.9968	304	318	(R)APLQALSPAEEEALR(V)		50.3709	PLGS Databank Search	135166	Pass One Match	22	b2b3b4b4*b5b6b7b7°b15y3y4y5y6y8y9y10y11y12y12*y12°y13y15	2.1204	0.0055	33739,
	2	1099.61	1.99	1099.61	0.0027	2.4571	7.7132	272	281	(R)LIEPNSAVTR(R)		33.1661	PLGS Databank Search	89656	Pass One Match	13	b2b3y1y2y3y4y5y6y6*y7y8y8°y10	2.629	0.0093	33739,
	2	4153.28	3.63	4153.26	0.0183	4.3989	7.6777	157	196	(K)VADLSPIPVVLYSVPANTGLDLPVDAIVTLSQHPNIVGMK(D)		91.8117	PLGS Databank Search	330724	Pass One Match	36	b3b4b5b5°b6b7b9b10b11b13b13°b14b14°b18b21°b40y7y10y12y18y20y21y22y24y25y26y26°y27y28y29y30y33y35y35°y36y40	3.8067	0.0129	33739,
	2	4169.27	3.71	4169.26	0.0134	3.2068	7.4874	157	196	(K)VADLSPIPVVLYSVPANTGLDLPVDAIVTLSQHPNIVGMK(D)	Oxidation M (39)	89.7593	PLGS Databank Search	130522	Variable Modification	24	b4b5b5°b7b9b10b11b13b13°b14b14°b40y18y19y20y22y23y24y26y26°y30y33y35y40	3.0481	0.0097	33739,
	2	837.465	1.97	837.462	0.0035	4.2388	7.1402	64	70	(K)LGTFPFR(G)		50.6025	PLGS Databank Search	126608	Pass One Match	6	y3y4y5y6y6°y7	2.1645	0.0149	33739,
	2	2610.36	2.97	2610.34	0.0101	3.8707	7.1286	32	55	(R)KVDVAGIYPPVTTPFTATAEVDYR(K)		63.406	PLGS Databank Search	79950	Missed Cleavage	16	b7b8b11b13b17b24°y2y5y6y7y8y9y10y11y16y24	4.4913	0.0334	33739,
	2	1462.7	2	1462.7	0.0015	1.0083	6.7323	256	267	(R)LCLTGQWEEAQK(L)	Carbamidomethyl C (2)	47.8223	PLGS Databank Search	12473	Pass One Match	5	b2y8y9y10y12	1.4416	0.0173	33739,
	2	1386.69	3.11	1386.68	0.0041	2.9227	6.5112	145	156	(R)MDSAALIHHYTK(V)		36.9193	PLGS Databank Search	89706	Pass One Match	6	b2y1y4y5y6y12	4.8413	0.0155	33739,
	2	819.455	2	819.451	0.004	4.8991	0	64	70	(K)LGTFPFR(G)		50.5977	PLGS Databank Search	8753	Neutral Loss (H2O)	2	b2y1	10.2777	0.0255	33739,
Accession	OK	Precursor MH+ (Da)	z	Peptide MH+ (Da)	MH+ Error (Da)	MH+ Error (ppm)	Score	Start	End	Sequence	Modifications	Retention Time (min)	Query Tool	Intensity	Peptide Type	Products	BY Matches	Products RMS Mass Error (ppm)	Products RMS RT Error (min)	Protein ID
XP_002720762.1	2	2710.32	2.89	2710.32	0.0049	1.7975	8.122	120	142	(R)MYSYVTEELPQLVNANFPVDPQR(T)		72.3817	PLGS Databank Search	179159	Pass One Match	34	b2b3b3°b4b4°b5b6b7b8b9b9°b11b12b13b15b17y1y3y4y5y6y7y8y8*y9y9*y10y10*y11y14y14*y15y23y23*	4.7196	0.0145	32828,
	2	1637.84	2.05	1637.84	0.006	3.6688	7.8451	210	224	(K)SYTGSQLDILIDQGK(A)		56.2869	PLGS Databank Search	78095	Pass One Match	17	b2b3b9b15y2y3y4y5y6y7y8y9y10y11y12y13y15	4.3076	0.0057	32828,
	2	2281.16	2.98	2281.16	0.0045	1.9577	7.7537	65	86	(K)SGFQQAASEHGLIVIAPDTSPR(G)		52.4748	PLGS Databank Search	46817	Pass One Match	16	b3b12b13b14b15b16y4y6y7y8y9y10y12y16y18y22	2.7733	0.0056	32828,
	2	858.558	2	858.556	0.0015	1.7644	7.6437	245	251	(K)KIPVVFR(L)		40.4721	PLGS Databank Search	38689	Missed Cleavage	7	b1y1y2y3y4y5y7	1.6074	0.0053	32828,
	2	2726.32	2.91	2726.31	0.0024	0.87	7.4837	120	142	(R)MYSYVTEELPQLVNANFPVDPQR(T)	Oxidation M (1)	70.2996	PLGS Databank Search	40243	Variable Modification	9	b9b12b17y3y6y10y14y23y23*	2.3109	0.0168	32828,
	2	2374.1	2.58	2374.09	0.0124	5.2272	7.1364	225	244	(K)ADEFYDQLLPENFIAACTEK(K)	Carbamidomethyl C (17)	72.665	PLGS Databank Search	80642	Pass One Match	8	b3b8b9y4y6y9y11y20	2.3778	0.0157	32828,
	2	1202.61	2.78	1202.61	0.0022	1.8467	7.0027	18	27	(K)VFEHDSVELK(C)		34.7988	PLGS Databank Search	67127	Pass One Match	8	b5b6°y1y2y6y7y8y10	8.6556	0.0078	32828,
	2	1450.74	2.79	1450.73	0.0088	6.0623	6.7783	186	198	(K)KAFGEFLGPDQNK(W)		43.0348	PLGS Databank Search	44679	Missed Cleavage	7	b1b5b6y2y4y6y13	6.8867	0.0081	32828,
	2	1986.99	3.42	1986.99	0.0058	2.8943	6.6383	143	161	(R)TSIFGHSMGGHGALICTLK(N)	Carbamidomethyl C (16)	51.9352	PLGS Databank Search	43037	Pass One Match	7	b2b3°y1y8y15y16y19	3.5866	0.008	32828,
Accession	OK	Precursor MH+ (Da)	z	Peptide MH+ (Da)	MH+ Error (Da)	MH+ Error (ppm)	Score	Start	End	Sequence	Modifications	Retention Time (min)	Query Tool	Intensity	Peptide Type	Products	BY Matches	Products RMS Mass Error (ppm)	Products RMS RT Error (min)	Protein ID
XP_002710008.1	2	1648.88	2	1648.88	0.0058	3.5005	7.8177	109	123	(R)TIVLYDTNLPDVSAK(D)		56.2226	PLGS Databank Search	0	Pass One Match	28	b2b3b4b4°b5b5°b6b7b8b9b9*b12b15y1y2y3y4y6y7y8y9y10y10°y11y11°y12y13y15	5.3682	0.0108	37397,
	2	1359.67	2	1359.67	0.0032	2.388	7.6614	80	91	(R)GVDVSQVAWQDR(G)		44.3121	PLGS Databank Search	0	Pass One Match	14	b2b3b4b7y2y3y4y5y6y7y8y9y10y12	2.6868	0.0079	37397,
	2	1286.65	2.59	1286.65	0.0052	4.06	7.347	198	209	(R)HLGFGSAEEALR(G)		43.7094	PLGS Databank Search	0	Pass One Match	17	b1b2b3b4b6b6°y1y2y3y4°y5y5°y8y9y10y11y12	8.1362	0.0073	37397,
	2	3259.58	3.29	3259.58	0.003	0.9243	7.2282	218	249	(K)GATLVCAWAEQGADALGPDGQLLHSDAVSPPR(V)	Carbamidomethyl C (6)	67.1558	PLGS Databank Search	0	Pass One Match	20	b4b5b7b8y3y4y8y9y15y16y17y18y19y21y23y24y25y26y27y32	3.0867	0.0095	37397,
	2	2168.12	2.95	2168.11	0.0035	1.5953	7.0271	109	127	(R)TIVLYDTNLPDVSAKDFEK(V)		59.6584	PLGS Databank Search	0	Pass One Match	7	b2b3y10y15y16y17y19	1.8573	0.0035	37397,
	2	3387.69	3.9	3387.68	0.0141	4.1769	6.8226	217	249	(R)KGATLVCAWAEQGADALGPDGQLLHSDAVSPPR(V)	Carbamidomethyl C (7)	63.4055	PLGS Databank Search	0	Missed Cleavage	15	b8b9b10b11b16b17y3y8y15y16y18y19y20y21y33	3.3454	0.0089	37397,
	2	1515.77	2.87	1515.77	0.0048	3.1904	6.5097	79	91	(R)RGVDVSQVAWQDR(G)		40.8802	PLGS Databank Search	0	Missed Cleavage	7	b4b5b7y1y4y5y13	3.4672	0.0083	37397,
	2	1268.64	3	1268.64	0.0053	4.1687	0	198	209	(R)HLGFGSAEEALR(G)		43.7107	PLGS Databank Search	0	Neutral Loss (H2O)	10	b3b4b6°y3y4°y5y8y9y10y11	3.9026	0.0069	37397,
Accession	OK	Precursor MH+ (Da)	z	Peptide MH+ (Da)	MH+ Error (Da)	MH+ Error (ppm)	Score	Start	End	Sequence	Modifications	Retention Time (min)	Query Tool	Intensity	Peptide Type	Products	BY Matches	Products RMS Mass Error (ppm)	Products RMS RT Error (min)	Protein ID
XP_008272146.1	1	1020.57	2	1020.57	0.0069	6.7285	5.9249	158	165	(K)LFIIQACR(G)	Carbamidomethyl C (7)	49.6456	PLGS Databank Search	0	Pass Two Match	8	b2y1y3y4y5y6y7y8	4.2646	0.0075	30530,
	1	1118.55	2	1118.54	0.0016	1.3936	5.785	66	76	(R)SGTDVDAANLR(E)		29.9946	PLGS Databank Search	0	Pass One Match	7	b4b4°y4y5y6y8y11	2.3513	0.0046	30530,
	1	1416.64	2	1416.63	0.0065	4.5635	5.0876	27	39	(K)SMDSGISLDNSYK(M)		42.8048	PLGS Databank Search	0	Pass One Match	7	b2b7°y5y7y9y11y13	10.0022	0.0249	30530,
Accession	OK	Precursor MH+ (Da)	z	Peptide MH+ (Da)	MH+ Error (Da)	MH+ Error (ppm)	Score	Start	End	Sequence	Modifications	Retention Time (min)	Query Tool	Intensity	Peptide Type	Products	BY Matches	Products RMS Mass Error (ppm)	Products RMS RT Error (min)	Protein ID
XP_008265263.1	1	1867.96	2.13	1867.96	0.0017	0.9191	5.3851	100	116	(K)LYNTCAVFGPDGTLLVK(H)	Carbamidomethyl C (5)	61.72	PLGS Databank Search	14337	Pass One Match	4	y8y9y10y17	2.4492	0.0084	23387,
	1	1298.81	2	1298.8	0.0029	2.2235	5.2225	13	24	(R)LALIQLQVSSVK(S)		58.791	PLGS Databank Search	13601	Pass One Match	7	b2b3y6y7y8y9y12	3.6168	0.0195	23387,
	1	1283.67	2	1283.66	0.0022	1.6919	5.1794	165	175	(R)FAELAQVYSQK(G)		45.584	PLGS Databank Search	8731	Pass One Match	5	b2b3y7y8y11	3.4885	0.011	23387,
	0	1561.8	2.05	1561.8	0.005	3.2039	4.9083	203	217	(R)AVDNQVYVATASPAR(D)		36.2755	PLGS Databank Search	11955	Pass One Match	5	b2y8y9y10y15	3.337	0.0147	23387,
	0	1937.92	2.06	1937.92	6.0E-4	0.2987	4.864	82	99	(K)ECSIYLIGGSIPEEDAGK(L)	Carbamidomethyl C (2)	56.6824	PLGS Databank Search	10515	Pass Two Match	4	y7y8°y11y18	12.5955	0.0273	23387,

## Sheet: Band Z1
Table 2. Proteins identified in gel bands submitted to trypsin digestion and MS/MS analysis.
Identification was performed with the use of the ProteinLynx Global Server 2.4 software (Waters)
OK column indicates whether the protein or peptide match has been determined as good (2), possible (1) or poor (0).
	OK	Accession	Entry	Description	mW (Da)	pI (pH)	PLGS Score	Peptides	Theoretical Peptides	Coverage (%)	Precursor RMS Mass Error (ppm)	Products	Digest Peptides	Modified Peptides	Products RMS Mass Error (ppm)	Products RMS RT Error (min)	Amount (fmol)	Amount (ngrams)	Protein ID
	2	not available	not available	Rabbit HSD17B14 protein retrieved from the Transcriptome Shotgun Assembly (TSA) Database (GBCH01173099.1)	28305	6.3591	11061.8	16	21	44.0741	3.9554	198	10	0	6.3762	0.0225783	0	0	0
	2	XP_008250588.1	XP_008250588.1	PREDICTED branched chain amino acid aminotransferase mitochondrial isoform X1 Oryctolagus cunicul	65967	7.9259	9529.98	8	43	14.7157	2.4944	123	7	0	5.9879	0.0224492	0	0	17077
	2	XP_008248783.1	XP_008248783.1	PREDICTED 4 hydroxyphenylpyruvate dioxygenase Oryctolagus cuniculus	44798	6.5867	4622.59	20	30	48.3461	2.1252	239	16	1	6.0867	0.0148038	0	0	17823
	2	NP_001076234.1	NP_001076234.1	liver carboxylesterase 1 precursor Oryctolagus cuniculus	62251	6.1875	3628.49	21	53	44.9557	2.3176	262	18	0	7.0959	0.017465	0	0	177
	2	XP_008255511.1	XP_008255511.1	PREDICTED liver carboxylesterase 1 isoform X1 Oryctolagus cuniculus	62083	6.0809	3180.84	21	53	45.0355	2.3649	247	18	0	7.1601	0.0173817	0	0	28497
	2	XP_017197955.1	XP_017197955.1	PREDICTED acyl coenzyme A synthetase ACSM1 mitochondrial Oryctolagus cuniculus	74234	7.8257	545.107	10	51	22.406	1.9623	74	10	0	6.5187	0.0173697	0	0	3503
Peptides
Accession	OK	Precursor MH+ (Da)	z	Peptide MH+ (Da)	MH+ Error (Da)	MH+ Error (ppm)	Score	Start	End	Sequence	Modifications	Retention Time (min)	Query Tool	Intensity	Peptide Type	Products	BY Matches	Products RMS Mass Error (ppm)	Products RMS RT Error (min)	Protein ID
not available	2	2850.38	3	2850.38	-0.003	-1.0354	8.978	83	108	(R)LDCVVNNAGSHPPLQPLEETTAQGFR(E)	Carbamidomethyl C (3)	54.5498	PLGS Databank Search	1578208	Pass One Match	49	b2b3b4b5b6b7*b8b14b14*b15b15*b16b17b18b19b22b23b25b26b26*y3y4y5y6y7y8y8°y9y10y11y11°y14y15y16y17y18y19y20y20*y21y21*y22y22*y23y23*y24y24*y25y26	4.5445	0.0114	0,
Rabbit HSD17B14	2	1355.67	1.93	1355.67	0.0036	2.6547	8.4224	257	270	(K)AGPSTPVEVPDLSS(-)		52.1116	PLGS Databank Search	789163	Pass One Match	27	b3b4b4°b5b5°b7b7°b8b9b9°b11b12b13b14°y1y2y2°y3y3°y5y5°y6y7y9y9°y10y14	7.6915	0.0219	0,
	2	1321.68	1.99	1321.67	0.002	1.5464	8.1044	167	178	(K)ALALDESQYGVR(V)		44.6324	PLGS Databank Search	918216	Pass One Match	17	b2b3b5b6b12y3y4y5y5*y6y7y8y9y9*y10y10*y12	5.302	0.0498	0,
	2	871.538	1.98	871.536	0.0021	2.4346	8.0776	11	19	(K)VVVVTGAAR(G)		28.3957	PLGS Databank Search	598147	Pass One Match	12	b2b3y1y2y3y4y5y6y6°y7y8y9	6.5043	0.0138	0,
	2	858.47	1.94	858.468	0.0016	1.9137	7.9336	48	54	(R)ALEQELR(R)		30.995	PLGS Databank Search	414838	Pass One Match	12	b2y1y2y3y3°y4y4*y4°y5y5°y6y7	6.0174	0.0093	0,
	2	1029.52	1.99	1029.51	0.0027	2.6312	7.8185	208	217	(R)EGAMAQPLGR(M)		31.1765	PLGS Databank Search	531751	Pass One Match	15	b2b2°b4°b5°y1y2y3y4y5y5*y6y7y8y9y10	6.498	0.0271	0,
	2	1011.56	2.44	1011.56	0.0028	2.7985	7.5214	71	79	(R)ALLSDTVHR(F)		32.4547	PLGS Databank Search	393729	Pass One Match	8	b2y3y4y5y5°y6y7y9	4.5533	0.0145	0,
	2	819.527	2.62	819.52	0.0072	8.744	7.4845	124	130	(K)LALPHLR(R)		44.4085	PLGS Databank Search	312841	Pass Two Match	7	y1y2y3y4y5y6y7	5.2675	0.0251	0,
	2	760.46	1.9	760.456	0.0038	4.9573	7.384	159	166	(K)GAVTALTK(A)		27.7684	PLGS Databank Search	73642	Pass One Match	9	b2y1y2y2°y3y4y5y6y8	8.8305	0.0142	0,
	2	1908.92	2.9	1908.91	0.004	2.0754	6.4812	28	44	(R)AFVDSGAQVVICDKDER(G)	Carbamidomethyl C (12)	44.7247	PLGS Databank Search	66513	Pass One Match	5	b2y6y7y8°y14	7.2444	0.0273	0,
	2	706.44	2	706.436	0.0038	5.4214	0	125	130	(L)ALPHLR(R)		44.4078	PLGS Databank Search	30043	In Source Fragment	4	y3y4y5y6	2.2755	0.0215	0,
	2	635.402	2	635.399	0.0028	4.4757	0	126	130	(A)LPHLR(R)		44.4136	PLGS Databank Search	11551	In Source Fragment	3	y3y4y5	2.6137	0.0104	0,
	2	522.318	1.65	522.315	0.0037	7.0989	0	127	130	(L)PHLR(R)		44.4104	PLGS Databank Search	9923	In Source Fragment	4	b2b3y3y4	5.2787	0.0077	0,
	2	838.428	1	838.431	-0.0021	-2.516	0	257	265	(K)AGPSTPVEV(P)		52.1016	PLGS Databank Search	3616	In Source Fragment	14	b2b3b4b4°b5b5°b7b7°b8b9b9°y2°y5°y7°	8.5944	0.0234	0,
	2	1337.66	2	1337.66	0.0027	1.9912	0	257	270	(K)AGPSTPVEVPDLSS(-)		52.0974	PLGS Databank Search	1604	Neutral Loss (H2O)	1	b13	5.2841	0.0226	0,
	2	714.353	2	714.353	1.0E-4	0.102	0	74	79	(L)SDTVHR(F)		32.4587	PLGS Databank Search	5380	In Source Fragment	11	b2b3b3°b6y1y2y3y4y5y5°y6	8.7804	0.0163	0,
Accession	OK	Precursor MH+ (Da)	z	Peptide MH+ (Da)	MH+ Error (Da)	MH+ Error (ppm)	Score	Start	End	Sequence	Modifications	Retention Time (min)	Query Tool	Intensity	Peptide Type	Products	BY Matches	Products RMS Mass Error (ppm)	Products RMS RT Error (min)	Protein ID
XP_008250588.1	2	2850.38	3	2850.38	-0.003	-1.0354	8.978	83	108	(R)LDCVVNNAGSHPPLQPLEETTAQGFR(E)	Carbamidomethyl C (3)	54.5498	PLGS Databank Search	0	Pass One Match	49	b2b3b4b5b6b7*b8b14b14*b15b15*b16b17b18b19b22b23b25b26b26*y3y4y5y6y7y8y8°y9y10y11y11°y14y15y16y17y18y19y20y20*y21y21*y22y22*y23y23*y24y24*y25y26	4.5445	0.0114	17077,
	2	1321.68	1.99	1321.67	0.002	1.5464	8.1044	167	178	(K)ALALDESQYGVR(V)		44.6324	PLGS Databank Search	0	Pass One Match	17	b2b3b5b6b12y3y4y5y5*y6y7y8y9y9*y10y10*y12	5.302	0.0498	17077,
	2	871.538	1.98	871.536	0.0021	2.4346	8.0776	11	19	(K)VVVVTGAAR(G)		28.3957	PLGS Databank Search	0	Pass One Match	12	b2b3y1y2y3y4y5y6y6°y7y8y9	6.5043	0.0138	17077,
	2	858.47	1.94	858.468	0.0016	1.9137	7.9336	48	54	(R)ALEQELR(G)		30.995	PLGS Databank Search	0	Pass One Match	12	b2y1y2y3y3°y4y4*y4°y5y5°y6y7	6.0174	0.0093	17077,
	2	1011.56	2.44	1011.56	0.0028	2.7985	7.5214	71	79	(R)ALLSDTVHR(F)		32.4547	PLGS Databank Search	0	Pass One Match	8	b2y3y4y5y5°y6y7y9	4.5533	0.0145	17077,
	2	760.46	1.9	760.456	0.0038	4.9573	7.384	159	166	(K)GAVTALTK(A)		27.7684	PLGS Databank Search	0	Pass One Match	9	b2y1y2y2°y3y4y5y6y8	8.8305	0.0142	17077,
	2	1908.92	2.9	1908.91	0.004	2.0754	6.4812	28	44	(R)AFVDSGAQVVICDKDER(G)	Carbamidomethyl C (12)	44.7247	PLGS Databank Search	0	Pass One Match	5	b2y6y7y8°y14	7.2444	0.0273	17077,
	2	714.353	2	714.353	1.0E-4	0.102	0	74	79	(L)SDTVHR(F)		32.4587	PLGS Databank Search	0	In Source Fragment	11	b2b3b3°b6y1y2y3y4y5y5°y6	8.7804	0.0163	17077,
Accession	OK	Precursor MH+ (Da)	z	Peptide MH+ (Da)	MH+ Error (Da)	MH+ Error (ppm)	Score	Start	End	Sequence	Modifications	Retention Time (min)	Query Tool	Intensity	Peptide Type	Products	BY Matches	Products RMS Mass Error (ppm)	Products RMS RT Error (min)	Protein ID
XP_008248783.1	2	1922.99	2.87	1922.99	0.004	2.0707	8.0055	133	149	(K)FAVLQTYGDTTHTLVEK(M)		51.8214	PLGS Databank Search	477677	Pass One Match	30	b2b3b4b5b17y1y2y2°y3y4y5y6y6°y7y8y9y10y10°y11y12y12°y13y13*y13°y14y14°y15y15°y16y17	5.1988	0.0092	17823,
	2	1374.74	1.97	1374.74	6.0E-4	0.4713	8.003	310	321	(R)VTESIDVLEELK(I)		60.839	PLGS Databank Search	57183	Pass One Match	23	b2b2°b3b3°b4b4°b5b6b12y2y3y3°y4y4°y5y6y7y8y9y10y10°y11y12	6.8028	0.0073	17823,
	2	1489.74	2	1489.74	-0.0016	-1.0513	7.8745	285	297	(R)GMEFLAVPATYYK(Q)		63.4264	PLGS Databank Search	192990	Pass One Match	19	b2b3b4b5b6b7y1y2y3y4y5y6y6°y7y8y9y10y11y13	5.892	0.0191	17823,
	2	2069.96	2.93	2069.96	0.0033	1.5903	7.8532	209	225	(R)FWSVDDTQVHTEYSSLR(S)		53.4517	PLGS Databank Search	160611	Pass One Match	21	b2b3b3°b17y1y4y5y6y7y8y9y10y11y12y13y13°y14y15y15°y16y17	4.3769	0.0099	17823,
	2	1223.61	1.99	1223.61	8.0E-4	0.6471	7.8339	156	166	(R)FLPGFEAPMSK(D)		55.1628	PLGS Databank Search	332359	Pass One Match	16	b2y1y2y2°y3y4y4°y5y5°y6y6°y7y8y9y9°y11	5.6939	0.0107	17823,
	2	1351.71	2	1351.71	0.0019	1.4262	7.8	226	237	(R)SIVVANYEESIK(M)		46.6368	PLGS Databank Search	160057	Pass One Match	13	b2b3b4y1y3y4y5y6y7y8y9y10y12	6.8017	0.0115	17823,
	2	1083.53	1.99	1083.53	0.0017	1.5882	7.7052	40	48	(K)MGFEPLAYR(G)		53.2145	PLGS Databank Search	160069	Pass One Match	13	b2b3b4y1y2y3y4y5y6y6°y7y8y9	5.5939	0.0197	17823,
	2	1135.54	1.99	1135.54	0.0019	1.6493	7.5848	370	378	(K)AFEEEQNLR(G)		33.0604	PLGS Databank Search	177376	Pass One Match	13	b2b3y1y2y3y3*y4y5y5°y6y6°y7y7°	6.9591	0.0097	17823,
	2	1075.49	1.98	1075.49	0.0011	0.9836	7.4109	31	39	(K)QAASFYCTK(M)	Carbamidomethyl C (7)	30.8222	PLGS Databank Search	38033	Pass One Match	10	b5°b9y1y2y3y4y5y6y7y9	7.5167	0.0045	17823,
	2	1030.49	1.97	1030.48	0.0031	3.0072	7.2965	120	127	(R)EPWVEQDK(F)		32.3574	PLGS Databank Search	118248	Pass One Match	14	b2b2°b3°y1y2y2°y3y3*y3°y4y4°y5y6y8	6.983	0.003	17823,
	2	2290.15	2.94	2290.15	0.0014	0.5955	7.2003	250	270	(K)SQIQEYVDYNGGAGVQHIALK(T)		52.0356	PLGS Databank Search	120504	Pass One Match	19	b2b2*b3b3*b4y3y6y8y11y13y14y15y17y17°y18y18*y19y21y21*	5.5011	0.0119	17823,
	2	1239.61	2	1239.61	-3.0E-4	-0.2486	7.0774	156	166	(R)FLPGFEAPMSK(D)	Oxidation M (9)	50.4533	PLGS Databank Search	19576	Variable Modification	5	y4y5y8y9y11	5.5826	0.0088	17823,
	2	1081.55	1.99	1081.55	0.0022	2.0423	6.8188	238	247	(K)MPINEPAPGR(K)		32.4403	PLGS Databank Search	169089	Pass One Match	7	y3y5y6y7y7*y8y9	3.6066	0.0321	17823,
	2	1771.98	2.51	1771.97	0.0059	3.325	6.8057	64	80	(K)QGQIVFVLSSALNPGNK(E)		69.2658	PLGS Databank Search	58269	Pass One Match	13	b3b3*b6b7b8y4y5y6y10y12y16*y17y17*	8.8885	0.0302	17823,
	2	1025.58	2.16	1025.57	0.0016	1.5414	6.5081	271	279	(K)THDIISAIR(H)		39.3358	PLGS Databank Search	54529	Pass One Match	6	b3b3°y4y5y7y9	3.916	0.0223	17823,
	2	1774.85	3.22	1774.84	0.0047	2.6334	6.4441	354	369	(R)HNHQGFGAGNFNSLFK(A)		53.0389	PLGS Databank Search	89732	Pass One Match	9	b2b2*b3b5b7y1y2y8y16	6.8666	0.0128	17823,
	2	580.312	2	580.309	0.0036	6.139	0	271	275	(K)THDII(S)		39.3435	PLGS Databank Search	1795	In Source Fragment	3	b2b3b3°	3.4222	0.0062	17823,
	2	446.272	1	446.272	0	0.0938	0	276	279	(I)SAIR(H)		39.3392	PLGS Databank Search	5289	In Source Fragment	2	y1y4	7.0948	0.0353	17823,
	2	1756.83	4	1756.83	-0.0024	-1.3442	0	354	369	(R)HNHQGFGAGNFNSLFK(A)		53.0434	PLGS Databank Search	3514	Neutral Loss (H2O)	1	b5	2.8412	0.0066	17823,
	2	467.225	1	467.225	-1.0E-4	-0.1572	0	271	274	(K)THDI(I)		39.3378	PLGS Databank Search	2275	In Source Fragment	2	b3b3°	1.4197	0.0094	17823,
Accession	OK	Precursor MH+ (Da)	z	Peptide MH+ (Da)	MH+ Error (Da)	MH+ Error (ppm)	Score	Start	End	Sequence	Modifications	Retention Time (min)	Query Tool	Intensity	Peptide Type	Products	BY Matches	Products RMS Mass Error (ppm)	Products RMS RT Error (min)	Protein ID
NP_001076234.1	2	1549.86	2.28	1549.86	-8.0E-4	-0.5376	8.1095	243	257	(R)AISESGVALLSSLFR(K)		81.0538	PLGS Databank Search	143002	Pass One Match	27	b2b3b4b4°b5b6b7b7°b8b8°b9b10b11y1y2y3y4y5y6y7y8y9y10y11y12y13y15	5.1215	0.0158	177,
	2	1831.02	2.07	1831.02	-0.003	-1.6609	7.8488	313	329	(K)ENTAFLTTVIDGVLLPK(A)		83.99	PLGS Databank Search	241634	Pass One Match	35	b2b2°b3b3°b4b4°b5b5°b6b6°b7b7°b8*b9°b10b13b14b14°b15b15*b17b17°y2y3y4y6y7y8y9y10y11y12y13y14y17	5.8374	0.0163	177,
	2	1580.79	2.88	1580.79	0.0044	2.7814	7.6675	65	78	(R)FAPPQPAESWSHVK(N)		45.417	PLGS Databank Search	248439	Pass One Match	16	b2b3b5y1y2y3y4y5y6y7y8y9y10°y11y12y14	5.7092	0.0094	177,
	2	1436.74	2.81	1436.74	0.0037	2.5599	7.625	187	199	(R)GNWGHLDQVAALR(W)		50.0598	PLGS Databank Search	181162	Pass One Match	20	b2b2*b5b5*b7b7*y1y2y3y4y5y6y6*y7y8y9y10y11y13y13*	6.0838	0.0142	177,
	2	1205.62	1.99	1205.62	0.0015	1.2664	7.6127	302	312	(K)FMALDLVGDPK(E)		60.899	PLGS Databank Search	205655	Pass One Match	16	b2b3b5b6b9y1y2y3y4y5y6y7y8y9y10y11	6.0922	0.0083	177,
	2	941.533	1.97	941.53	0.0026	2.7358	7.5557	330	338	(K)APAEILAEK(K)		35.0211	PLGS Databank Search	103011	Pass One Match	13	b2b3b4y1y2y2°y3y4y5y6y7y8y9	6.6216	0.0083	177,
	2	2115.11	2.86	2115.11	8.0E-4	0.3862	7.442	462	481	(K)TVIGDHGDEIFSVLGAPFLK(E)		77.5094	PLGS Databank Search	269948	Pass One Match	21	b2b5b6b8b9b10b12b12°b13b13°y1y2y3y4y5y6y7y8y9y10y20	8.5383	0.0284	177,
	2	1436.61	2	1436.62	-0.0012	-0.8312	7.4222	438	449	(R)DAGAPTYMYEYR(Y)		45.6203	PLGS Databank Search	137616	Pass One Match	12	b2b3b4y1y2y4y5y6y7y8y10y12	6.8087	0.0246	177,
	2	961.536	1.94	961.535	0.0011	1.1355	7.3972	376	383	(K)TATELLWK(S)		49.7557	PLGS Databank Search	141515	Pass One Match	9	b3b3°y2y3y4y5y6y7y8	5.7703	0.0142	177,
	2	1064.53	1.98	1064.53	0.0023	2.1914	7.3188	402	411	(K)YLGGTDDPVK(K)		33.6371	PLGS Databank Search	98130.7	Pass One Match	11	b2y1y2y3y4y6y7y8y8°y9y10	6.9201	0.011	177,
	2	987.538	1.96	987.536	0.0024	2.4281	7.1765	393	401	(K)ELTPVATEK(Y)		29.0334	PLGS Databank Search	91775.4	Pass One Match	10	b2°b3°y2y3y4y4°y5y6y7y9	4.9541	0.0262	177,
	2	1375.69	2.75	1375.68	0.0049	3.561	7.0912	275	286	(K)TTTSAVMVHCLR(Q)	Carbamidomethyl C (10)	36.1442	PLGS Databank Search	43389.2	Pass One Match	8	y3y4y5y6y7y8y9y12	4.5045	0.0102	177,
	2	1470.72	3.28	1470.72	0.0026	1.7616	6.9791	450	461	(R)YRPSFSSDMRPK(T)		34.4228	PLGS Databank Search	71466	Pass One Match	11	b2b4b4°b5y1y2y4y5y6y7y12	7.4286	0.0188	177,
	2	1577.81	2.57	1577.81	0.0037	2.3456	6.9175	287	299	(R)QKTEEELMEVTLK(M)		48.8783	PLGS Databank Search	75983.1	Missed Cleavage	12	b2*b13y1y2y3y4y5y6y7y9y11y13	8.43	0.0166	177,
	2	2163.03	2.29	2163.03	-0.0058	-2.6741	6.7663	112	129	(K)FSEDCLYLNIYTPADLTK(R)	Carbamidomethyl C (5)	69.5822	PLGS Databank Search	60764.5	Pass One Match	7	b6b7b8y6y7y10y18	3.5678	0.0301	177,
	2	1578.81	2.07	1578.81	-0.0037	-2.3506	6.7036	523	537	(K)EGYLQIGATTQAAQK(L)		43.9039	PLGS Databank Search	24997.4	Pass One Match	7	b3b5y7y9y10y11y15	5.49	0.0219	177,
	2	2943.64	3.06	2943.65	-0.0086	-2.9213	6.4449	37	64	(K)FVSLEGFAQPVAVFLGVPFAKPPLGSLR(F)		91.2899	PLGS Databank Search	21786.5	Pass One Match	5	y19y21y23y24y28	7.1014	0.0083	177,
	2	2019.91	2	2019.92	-0.0048	-2.3918	6.3156	505	522	(R)NGNPNGEGLPQWPAYDYK(E)		54.7001	PLGS Databank Search	13449.5	Pass Two Match	4	b13y6y9y18	12.9217	0.0144	177,
	2	943.525	2	943.525	-1.0E-4	-0.1521	0	376	383	(K)TATELLWK(S)		49.7598	PLGS Databank Search	1300.58	Neutral Loss (H2O)	12	b1b1°b2b2°b3b3°y1y3y4y5y6y7	11.4153	0.0121	177,
	2	969.529	2	969.525	0.0036	3.6745	0	393	401	(K)ELTPVATEK(Y)		29.0301	PLGS Databank Search	2857.9	Neutral Loss (H2O)	3	b2y1y2°	11.8261	0.0139	177,
	1	1357.68	3	1357.67	0.0047	3.435	0	275	286	(K)TTTSAVMVHCLR(Q)	Carbamidomethyl C (10)	36.1424	PLGS Databank Search	1251.64	Neutral Loss (H2O)	3	b2b2°y1	17.1361	0.0174	177,
Accession	OK	Precursor MH+ (Da)	z	Peptide MH+ (Da)	MH+ Error (Da)	MH+ Error (ppm)	Score	Start	End	Sequence	Modifications	Retention Time (min)	Query Tool	Intensity	Peptide Type	Products	BY Matches	Products RMS Mass Error (ppm)	Products RMS RT Error (min)	Protein ID
XP_008255511.1	2	1549.86	2.28	1549.86	-8.0E-4	-0.5376	8.1095	243	257	(R)AISESGVALLSSLFR(K)		81.0538	PLGS Databank Search	35231.1	Pass One Match	27	b2b3b4b4°b5b6b7b7°b8b8°b9b10b11y1y2y3y4y5y6y7y8y9y10y11y12y13y15	5.1215	0.0158	28497,
	2	1580.79	2.88	1580.79	0.0044	2.7814	7.6675	65	78	(R)FAPPQPAESWSHVK(N)		45.417	PLGS Databank Search	61207.4	Pass One Match	16	b2b3b5y1y2y3y4y5y6y7y8y9y10°y11y12y14	5.7092	0.0094	28497,
	2	1436.74	2.81	1436.74	0.0037	2.5599	7.625	187	199	(R)GNWGHLDQVAALR(W)		50.0598	PLGS Databank Search	44632.7	Pass One Match	20	b2b2*b5b5*b7b7*y1y2y3y4y5y6y6*y7y8y9y10y11y13y13*	6.0838	0.0142	28497,
	2	1205.62	1.99	1205.62	0.0015	1.2664	7.6127	302	312	(K)FMALDLVGDPK(E)		60.899	PLGS Databank Search	50666.9	Pass One Match	16	b2b3b5b6b9y1y2y3y4y5y6y7y8y9y10y11	6.0922	0.0083	28497,
	2	941.533	1.97	941.53	0.0026	2.7358	7.5557	330	338	(K)APAEILAEK(K)		35.0211	PLGS Databank Search	25378.7	Pass One Match	13	b2b3b4y1y2y2°y3y4y5y6y7y8y9	6.6216	0.0083	28497,
	2	2115.11	2.86	2115.11	8.0E-4	0.3862	7.442	461	480	(K)TVIGDHGDEIFSVLGAPFLK(E)		77.5094	PLGS Databank Search	66506.7	Pass One Match	21	b2b5b6b8b9b10b12b12°b13b13°y1y2y3y4y5y6y7y8y9y10y20	8.5383	0.0284	28497,
	2	1436.61	2	1436.62	-0.0012	-0.8312	7.4222	437	448	(R)DAGAPTYMYEYR(Y)		45.6203	PLGS Databank Search	33904.2	Pass One Match	12	b2b3b4y1y2y4y5y6y7y8y10y12	6.8087	0.0246	28497,
	2	961.536	1.94	961.535	0.0011	1.1355	7.3972	375	382	(K)TATELLWK(S)		49.7557	PLGS Databank Search	34864.9	Pass One Match	9	b3b3°y2y3y4y5y6y7y8	5.7703	0.0142	28497,
	2	1064.53	1.98	1064.53	0.0023	2.1914	7.3188	401	410	(K)YLGGTDDPVK(K)		33.6371	PLGS Databank Search	24176.3	Pass One Match	11	b2y1y2y3y4y6y7y8y8°y9y10	6.9201	0.011	28497,
	2	987.538	1.96	987.536	0.0024	2.4281	7.1765	392	400	(K)ELTPVATEK(Y)		29.0334	PLGS Databank Search	22610.6	Pass One Match	10	b2°b3°y2y3y4y4°y5y6y7y9	4.9541	0.0262	28497,
	2	1820	2.04	1820.01	-0.005	-2.7232	7.1627	313	329	(K)ESSTFLTTVIDGVLLPK(A)		85.6851	PLGS Databank Search	59531	Pass One Match	20	b4°b5°b6b7°b8°b9°b14b17y2y3y4y6y7y8y9y10y11y12y13y17	5.7598	0.0142	28497,
	2	1375.69	2.75	1375.68	0.0049	3.561	7.0912	275	286	(K)TTTSAVMVHCLR(Q)	Carbamidomethyl C (10)	36.1442	PLGS Databank Search	10689.8	Pass One Match	8	y3y4y5y6y7y8y9y12	4.5045	0.0102	28497,
	2	1470.72	3.28	1470.72	0.0026	1.7616	6.9791	449	460	(R)YRPSFSSDMRPK(T)		34.4228	PLGS Databank Search	17607	Pass One Match	11	b2b4b4°b5y1y2y4y5y6y7y12	7.4286	0.0188	28497,
	2	1577.81	2.57	1577.81	0.0037	2.3456	6.9175	287	299	(R)QKTEEELMEVTLK(M)		48.8783	PLGS Databank Search	18719.8	Missed Cleavage	12	b2*b13y1y2y3y4y5y6y7y9y11y13	8.43	0.0166	28497,
	2	2163.03	2.29	2163.03	-0.0058	-2.6741	6.7663	112	129	(K)FSEDCLYLNIYTPADLTK(R)	Carbamidomethyl C (5)	69.5822	PLGS Databank Search	14970.5	Pass One Match	7	b6b7b8y6y7y10y18	3.5678	0.0301	28497,
	2	1578.81	2.07	1578.81	-0.0037	-2.3506	6.7036	522	536	(K)EGYLQIGATTQAAQK(L)		43.9039	PLGS Databank Search	6158.58	Pass One Match	7	b3b5y7y9y10y11y15	5.49	0.0219	28497,
	2	2943.64	3.06	2943.65	-0.0086	-2.9213	6.4449	37	64	(K)FVSLEGFAQPVAVFLGVPFAKPPLGSLR(F)		91.2899	PLGS Databank Search	5367.5	Pass One Match	5	y19y21y23y24y28	7.1014	0.0083	28497,
	2	2019.91	2	2019.92	-0.0048	-2.3918	6.3156	504	521	(R)NGNPNGEGLPQWPAYDYK(E)		54.7001	PLGS Databank Search	3313.53	Pass Two Match	4	b13y6y9y18	12.9217	0.0144	28497,
	2	943.525	2	943.525	-1.0E-4	-0.1521	0	375	382	(K)TATELLWK(S)		49.7598	PLGS Databank Search	320.422	Neutral Loss (H2O)	12	b1b1°b2b2°b3b3°y1y3y4y5y6y7	11.4153	0.0121	28497,
	2	969.529	2	969.525	0.0036	3.6745	0	392	400	(K)ELTPVATEK(Y)		29.0301	PLGS Databank Search	704.097	Neutral Loss (H2O)	3	b2y1y2°	11.8261	0.0139	28497,
	1	1357.68	3	1357.67	0.0047	3.435	0	275	286	(K)TTTSAVMVHCLR(Q)	Carbamidomethyl C (10)	36.1424	PLGS Databank Search	308.364	Neutral Loss (H2O)	3	b2b2°y1	17.1361	0.0174	28497,
Accession	OK	Precursor MH+ (Da)	z	Peptide MH+ (Da)	MH+ Error (Da)	MH+ Error (ppm)	Score	Start	End	Sequence	Modifications	Retention Time (min)	Query Tool	Intensity	Peptide Type	Products	BY Matches	Products RMS Mass Error (ppm)	Products RMS RT Error (min)	Protein ID
XP_017197955.1	2	1432.77	2	1432.77	-6.0E-4	-0.4335	6.6223	480	492	(K)AISPFDVQIIDSK(G)		61.7874	PLGS Databank Search	41545	Pass One Match	13	b2b3y2y3y4y5y6y7y8y9y10y11y13	6.7391	0.0097	3503,
	2	1392.76	2	1392.76	-2.0E-4	-0.1782	6.5832	222	234	(R)TGIVFMPGTTQLK(A)		57.1767	PLGS Databank Search	30738	Pass One Match	8	b3b4b5b6y7y8y9y13	5.1029	0.0072	3503,
	2	1481.72	2.08	1481.72	1.0E-4	0.087	6.3571	186	198	(R)TANVFTQSCGLQR(G)	Carbamidomethyl C (9)	41.769	PLGS Databank Search	16501	Pass One Match	7	b3b4y6y7y8y9y13	3.4033	0.0075	3503,
	2	1234.59	2	1234.59	0.0015	1.2278	6.1244	584	595	(K)ESAVVSSPDTSR(G)		25.5843	PLGS Databank Search	18641	Pass One Match	10	b2°b3b3°b4y3y5y7y8y9y12	6.7577	0.0153	3503,
	1	1350.72	2	1350.72	3.0E-4	0.1998	5.986	411	421	(R)MILQQNFTSLR(F)		54.6988	PLGS Databank Search	7819	Pass One Match	6	b2y6y7y8y9y11	8.5097	0.0057	3503,
	1	2373.18	2.46	2373.19	-0.0093	-3.9264	5.9688	249	271	(K)AVVTTDTLAPEVDSVASECPALK(A)	Carbamidomethyl C (19)	59.4688	PLGS Databank Search	35037	Pass One Match	5	b8b9y7y14y23	5.1363	0.0194	3503,
	1	1774.94	2.95	1774.93	0.0036	2.0338	5.7531	567	583	(R)IGPTEVENALAEHPAVK(E)		50.7241	PLGS Databank Search	76466	Pass One Match	7	b2y4y6y7y8y15y17	7.0488	0.0261	3503,
	1	2054.02	2.92	2054.01	0.0073	3.5471	5.6156	156	173	(R)RGPNPALWWVNSEGDEVK(W)		58.9881	PLGS Databank Search	23827	Missed Cleavage	8	b6b7b8y1y8y9y10y18	8.3738	0.0185	3503,
	1	1224.55	2	1224.55	2.0E-4	0.1461	5.4913	556	566	(R)DDDVINASGYR(I)		37.5113	PLGS Databank Search	16193	Pass One Match	6	b2b3y6y7y9y11	6.4036	0.0299	3503,
	1	1912.93	2.23	1912.94	-0.0041	-2.1387	5.172	305	322	(K)TEDPMAIFFTSGTTGLPK(M)		75.5143	PLGS Databank Search	41530	Pass One Match	4	b8y8y13y18	4.6594	0.0275	3503,
